# Supplementary material for: The transcriptional legacy of developmental stochasticity
Source: Nat Commun. 2023 Nov 9;14:7226. doi: 10.1038/s41467-023-43024-5 (PMC10632366; doi:10.1038/s41467-023-43024-5)
Supplement: Supplementary file 4 — Source Data [file 41467_2023_43024_MOESM4_ESM.xlsx]

## Sheet: Fig1C
QuadID	Sex	Collected	Received	Age	Time point
15-50	M	2017-03-01	2017-04-12	2	1
12-100	F	2017-03-01	2017-04-12	5	1
16-20	F	2017-08-01	2017-08-18	1	1
16-30	F	2017-08-01	2017-08-18	1	1
16-90	M	2017-08-01	2017-08-18	1	1
15-50	M	2018-02-01	2018-03-15	3	2
12-100	F	2018-02-01	2018-03-15	6	2
16-20	F	2018-02-01	2018-03-15	2	2
16-30	F	2018-02-01	2018-03-15	2	2
16-90	M	2018-02-01	2018-03-15	2	2
15-50	M	2018-05-02	2018-06-26	3	3
12-100	F	2018-05-10	2018-06-26	6	3
16-20	F	2018-07-20	2018-09-13	2	3
16-30	F	2018-07-20	2018-09-13	2	3
16-90	M	2018-08-03	2018-09-13	2	3

## Sheet: Fig1D
Unclustered																							Labels	LibID	SID	ID	altID	Ind	Quad	Lanes	Sex	Batches
	15-501_1	15-502_1	15-503_1	15-504_1	12-101_1	12-102_1	12-103_1	12-104_1	16-201_1	16-202_1	16-203_1	16-204_1	16-301_1	16-302_1	16-303_1	16-304_1	16-901_1	16-902_1	16-903_1	16-904_1			15-501_1	298818	97930	15-501_1	15-501	1	1	1	M	1
15-501_1	1	0.967642	0.967644	0.966928	0.963076	0.961561	0.962361	0.962261	0.962547	0.96134	0.959545	0.961918	0.961438	0.962024	0.961489	0.961273	0.959001	0.958142	0.959014	0.959056			15-502_1	298819	97931	15-502_1	15-502	2	1	1	M	1
15-502_1	0.967642	1	0.965473	0.968008	0.963093	0.96106	0.961278	0.961147	0.961907	0.96199	0.959981	0.962116	0.961952	0.961684	0.960697	0.96027	0.960629	0.960778	0.960984	0.959975			15-503_1	298820	97932	15-503_1	15-503	3	1	2	M	1
15-503_1	0.967644	0.965473	1	0.967909	0.962457	0.960026	0.959977	0.960291	0.961766	0.960296	0.961485	0.961473	0.960802	0.96206	0.961213	0.960573	0.956523	0.954883	0.957291	0.957225			15-504_1	298821	97933	15-504_1	15-504	4	1	2	M	1
15-504_1	0.966928	0.968008	0.967909	1	0.962671	0.961213	0.9609	0.961124	0.962422	0.961781	0.961317	0.961816	0.961808	0.963738	0.961852	0.961896	0.960257	0.958749	0.959478	0.960118			12-101_1	298822	97934	12-101_1	12-101	1	2	2	F	1
12-101_1	0.963076	0.963093	0.962457	0.962671	1	0.967125	0.968799	0.967646	0.965188	0.96363	0.962473	0.963045	0.963114	0.962829	0.963054	0.96213	0.959536	0.958946	0.959712	0.959609			12-102_1	298823	97935	12-102_1	12-102	2	2	2	F	1
12-102_1	0.961561	0.96106	0.960026	0.961213	0.967125	1	0.967165	0.966545	0.962779	0.961397	0.960516	0.962247	0.961592	0.96229	0.961266	0.96063	0.959259	0.958307	0.958074	0.95925			12-103_1	298824	97936	12-103_1	12-103	3	2	1	F	1
12-103_1	0.962361	0.961278	0.959977	0.9609	0.968799	0.967165	1	0.966601	0.963636	0.961796	0.960531	0.961629	0.961089	0.961511	0.96095	0.960284	0.958981	0.958503	0.959143	0.959296			12-104_1	298825	97937	12-104_1	12-104	4	2	1	F	1
12-104_1	0.962261	0.961147	0.960291	0.961124	0.967646	0.966545	0.966601	1	0.961346	0.960655	0.958662	0.960102	0.961284	0.960791	0.960557	0.959255	0.958481	0.957826	0.957552	0.958313			16-201_1	299543	98290	16-201_1	16-201	1	3	3	F	2
16-201_1	0.962547	0.961907	0.961766	0.962422	0.965188	0.962779	0.963636	0.961346	1	0.970425	0.96965	0.970475	0.964281	0.964824	0.963855	0.963629	0.962542	0.960558	0.96205	0.962661			16-202_1	299544	98291	16-202_1	16-202	2	3	3	F	2
16-202_1	0.96134	0.96199	0.960296	0.961781	0.96363	0.961397	0.961796	0.960655	0.970425	1	0.969209	0.971129	0.96428	0.964657	0.964999	0.964459	0.961776	0.960552	0.96261	0.963029			16-203_1	299545	98292	16-203_1	16-203	3	3	3	F	2
16-203_1	0.959545	0.959981	0.961485	0.961317	0.962473	0.960516	0.960531	0.958662	0.96965	0.969209	1	0.968428	0.963803	0.963813	0.963309	0.963689	0.958809	0.956661	0.960156	0.960685			16-204_1	299546	98293	16-204_1	16-204	4	3	3	F	2
16-204_1	0.961918	0.962116	0.961473	0.961816	0.963045	0.962247	0.961629	0.960102	0.970475	0.971129	0.968428	1	0.964642	0.965237	0.965827	0.964201	0.962643	0.960522	0.963844	0.963073			16-301_1	299547	98294	16-301_1	16-301	1	4	3	F	2
16-301_1	0.961438	0.961952	0.960802	0.961808	0.963114	0.961592	0.961089	0.961284	0.964281	0.96428	0.963803	0.964642	1	0.96993	0.968898	0.968172	0.958515	0.957325	0.959973	0.959365			16-302_1	299548	98295	16-302_1	16-302	2	4	3	F	2
16-302_1	0.962024	0.961684	0.96206	0.963738	0.962829	0.96229	0.961511	0.960791	0.964824	0.964657	0.963813	0.965237	0.96993	1	0.96914	0.967832	0.960278	0.958358	0.961176	0.960286			16-303_1	299549	98296	16-303_1	16-303	3	4	3	F	2
16-303_1	0.961489	0.960697	0.961213	0.961852	0.963054	0.961266	0.96095	0.960557	0.963855	0.964999	0.963309	0.965827	0.968898	0.96914	1	0.968507	0.96081	0.958587	0.962574	0.961371			16-304_1	299550	98297	16-304_1	16-304	4	4	3	F	2
16-304_1	0.961273	0.96027	0.960573	0.961896	0.96213	0.96063	0.960284	0.959255	0.963629	0.964459	0.963689	0.964201	0.968172	0.967832	0.968507	1	0.959371	0.957405	0.960324	0.960888			16-901_1	299551	98298	16-901_1	16-901	1	5	3	M	2
16-901_1	0.959001	0.960629	0.956523	0.960257	0.959536	0.959259	0.958981	0.958481	0.962542	0.961776	0.958809	0.962643	0.958515	0.960278	0.96081	0.959371	1	0.968994	0.970506	0.969242			16-902_1	299552	98299	16-902_1	16-902	2	5	3	M	2
16-902_1	0.958142	0.960778	0.954883	0.958749	0.958946	0.958307	0.958503	0.957826	0.960558	0.960552	0.956661	0.960522	0.957325	0.958358	0.958587	0.957405	0.968994	1	0.96889	0.968011			16-903_1	299553	98300	16-903_1	16-903	3	5	3	M	2
16-903_1	0.959014	0.960984	0.957291	0.959478	0.959712	0.958074	0.959143	0.957552	0.96205	0.96261	0.960156	0.963844	0.959973	0.961176	0.962574	0.960324	0.970506	0.96889	1	0.970627			16-904_1	299554	98301	16-904_1	16-904	4	5	3	M	2
16-904_1	0.959056	0.959975	0.957225	0.960118	0.959609	0.95925	0.959296	0.958313	0.962661	0.963029	0.960685	0.963073	0.959365	0.960286	0.961371	0.960888	0.969242	0.968011	0.970627	1
Clustered
	16-902_1	16-901_1	16-904_1	16-903_1	15-503_1	15-501_1	15-502_1	15-504_1	12-104_1	12-102_1	12-103_1	12-101_1	16-304_1	16-303_1	16-301_1	16-302_1	16-203_1	16-201_1	16-202_1	16-204_1
16-902_1	1	0.968994	0.968011	0.96889	0.954883	0.958142	0.960778	0.958749	0.957826	0.958307	0.958503	0.958946	0.957405	0.958587	0.957325	0.958358	0.956661	0.960558	0.960552	0.960522
16-901_1	0.968994	1	0.969242	0.970506	0.956523	0.959001	0.960629	0.960257	0.958481	0.959259	0.958981	0.959536	0.959371	0.96081	0.958515	0.960278	0.958809	0.962542	0.961776	0.962643
16-904_1	0.968011	0.969242	1	0.970627	0.957225	0.959056	0.959975	0.960118	0.958313	0.95925	0.959296	0.959609	0.960888	0.961371	0.959365	0.960286	0.960685	0.962661	0.963029	0.963073
16-903_1	0.96889	0.970506	0.970627	1	0.957291	0.959014	0.960984	0.959478	0.957552	0.958074	0.959143	0.959712	0.960324	0.962574	0.959973	0.961176	0.960156	0.96205	0.96261	0.963844
15-503_1	0.954883	0.956523	0.957225	0.957291	1	0.967644	0.965473	0.967909	0.960291	0.960026	0.959977	0.962457	0.960573	0.961213	0.960802	0.96206	0.961485	0.961766	0.960296	0.961473
15-501_1	0.958142	0.959001	0.959056	0.959014	0.967644	1	0.967642	0.966928	0.962261	0.961561	0.962361	0.963076	0.961273	0.961489	0.961438	0.962024	0.959545	0.962547	0.96134	0.961918
15-502_1	0.960778	0.960629	0.959975	0.960984	0.965473	0.967642	1	0.968008	0.961147	0.96106	0.961278	0.963093	0.96027	0.960697	0.961952	0.961684	0.959981	0.961907	0.96199	0.962116
15-504_1	0.958749	0.960257	0.960118	0.959478	0.967909	0.966928	0.968008	1	0.961124	0.961213	0.9609	0.962671	0.961896	0.961852	0.961808	0.963738	0.961317	0.962422	0.961781	0.961816
12-104_1	0.957826	0.958481	0.958313	0.957552	0.960291	0.962261	0.961147	0.961124	1	0.966545	0.966601	0.967646	0.959255	0.960557	0.961284	0.960791	0.958662	0.961346	0.960655	0.960102
12-102_1	0.958307	0.959259	0.95925	0.958074	0.960026	0.961561	0.96106	0.961213	0.966545	1	0.967165	0.967125	0.96063	0.961266	0.961592	0.96229	0.960516	0.962779	0.961397	0.962247
12-103_1	0.958503	0.958981	0.959296	0.959143	0.959977	0.962361	0.961278	0.9609	0.966601	0.967165	1	0.968799	0.960284	0.96095	0.961089	0.961511	0.960531	0.963636	0.961796	0.961629
12-101_1	0.958946	0.959536	0.959609	0.959712	0.962457	0.963076	0.963093	0.962671	0.967646	0.967125	0.968799	1	0.96213	0.963054	0.963114	0.962829	0.962473	0.965188	0.96363	0.963045
16-304_1	0.957405	0.959371	0.960888	0.960324	0.960573	0.961273	0.96027	0.961896	0.959255	0.96063	0.960284	0.96213	1	0.968507	0.968172	0.967832	0.963689	0.963629	0.964459	0.964201
16-303_1	0.958587	0.96081	0.961371	0.962574	0.961213	0.961489	0.960697	0.961852	0.960557	0.961266	0.96095	0.963054	0.968507	1	0.968898	0.96914	0.963309	0.963855	0.964999	0.965827
16-301_1	0.957325	0.958515	0.959365	0.959973	0.960802	0.961438	0.961952	0.961808	0.961284	0.961592	0.961089	0.963114	0.968172	0.968898	1	0.96993	0.963803	0.964281	0.96428	0.964642
16-302_1	0.958358	0.960278	0.960286	0.961176	0.96206	0.962024	0.961684	0.963738	0.960791	0.96229	0.961511	0.962829	0.967832	0.96914	0.96993	1	0.963813	0.964824	0.964657	0.965237
16-203_1	0.956661	0.958809	0.960685	0.960156	0.961485	0.959545	0.959981	0.961317	0.958662	0.960516	0.960531	0.962473	0.963689	0.963309	0.963803	0.963813	1	0.96965	0.969209	0.968428
16-201_1	0.960558	0.962542	0.962661	0.96205	0.961766	0.962547	0.961907	0.962422	0.961346	0.962779	0.963636	0.965188	0.963629	0.963855	0.964281	0.964824	0.96965	1	0.970425	0.970475
16-202_1	0.960552	0.961776	0.963029	0.96261	0.960296	0.96134	0.96199	0.961781	0.960655	0.961397	0.961796	0.96363	0.964459	0.964999	0.96428	0.964657	0.969209	0.970425	1	0.971129
16-204_1	0.960522	0.962643	0.963073	0.963844	0.961473	0.961918	0.962116	0.961816	0.960102	0.962247	0.961629	0.963045	0.964201	0.965827	0.964642	0.965237	0.968428	0.970475	0.971129	1

## Sheet: Fig2A
Skew estimates					Unfolded estimates						Folded estimates							MLE
12-101	12-102	12-103	12-104		p	12-101	12-102	12-103	12-104		p	12-101	12-102	12-103	12-104				mean	sd
0.561404	0.584211	0.656051	0.587413		0	1.8098e-07	3.43903e-07	2.28689e-13	8.03636e-11		0	4.14417e-06	2.53512e-06	9.49023e-05	1.77021e-06			12-101	0.525	0.09
0.819672	0.813953	0.813953	0.765957		0.01	3.43903e-07	6.45477e-07	6.04401e-13	1.92481e-10		0.01	7.42406e-06	4.60866e-06	0.000168654	3.47135e-06			12-102	0.515	0.09
0.56	0.575758	0.690476	0.609756		0.02	6.45477e-07	1.19664e-06	1.5726e-12	4.5387e-10		0.02	1.31388e-05	8.27679e-06	0.000295073	6.70175e-06			12-103	0.627	0.08
0.571429	0.642857	0.529412	0.611111		0.03	1.19664e-06	2.19121e-06	4.02835e-12	1.05363e-09		0.03	2.29714e-05	1.46846e-05	0.00050825	1.27378e-05			12-104	0.564	0.08
0.5625	0.573964	0.544601	0.5		0.04	2.19121e-06	3.96319e-06	1.0159e-11	2.40802e-09		0.04	3.9677e-05	2.5738e-05	0.000861864	2.38349e-05
0.5	0.522124	0.627273	0.508475		0.05	3.96319e-06	7.08015e-06	2.52224e-11	5.41809e-09		0.05	6.77041e-05	4.45659e-05	0.00143885	4.39087e-05
0.607143	0.536765	0.622951	0.582677		0.06	7.08015e-06	1.24934e-05	6.16506e-11	1.20018e-08		0.06	0.000114135	7.62342e-05	0.00236486	7.96348e-05
0.55414	0.555556	0.666667	0.676259		0.07	1.24934e-05	2.17748e-05	1.48355e-10	2.61734e-08		0.07	0.00019009	0.00012883	0.00382656	0.000142191
0.5	0.5	0.716981	0.5		0.08	2.17748e-05	3.74858e-05	3.51464e-10	5.61938e-08		0.08	0.000312781	0.000215083	0.00609575	0.000249954
0.590909	0.6	0.536585	0.555556		0.09	3.74858e-05	6.37409e-05	8.19737e-10	1.18776e-07		0.09	0.000508471	0.000354747	0.00956004	0.000432578
0.54902	0.564706	0.631579	0.55		0.1	6.37409e-05	0.000107055	1.88227e-09	2.47165e-07		0.1	0.000816663	0.00057804	0.0147607	0.000737036
0.62963	0.508929	0.754098	0.605263		0.11	0.000107055	0.000177597	4.25503e-09	5.06358e-07		0.11	0.00129592	0.000930519	0.0224371	0.00123632
0.512821	0.553571	0.588832	0.543379		0.12	0.000177597	0.000291006	9.46975e-09	1.02127e-06		0.12	0.00203177	0.00147987	0.033577	0.00204173
0.51	0.588235	0.648148	0.57377		0.13	0.000291006	0.000470985	2.07486e-08	2.02787e-06		0.13	0.00314734	0.00232516	0.0494688	0.0033196
0.519481	0.535581	0.648649	0.571429		0.14	0.000470985	0.000752922	4.47561e-08	3.96419e-06		0.14	0.00481715	0.00360926	0.0717522	0.00531372
0.564593	0.518879	0.660287	0.59596		0.15	0.000752922	0.00118886	9.50452e-08	7.62924e-06		0.15	0.00728484	0.00553502	0.10246	0.00837411
0.5625	0.530864	0.573569	0.515818		0.16	0.00118886	0.00185418	1.98711e-07	1.44551e-05		0.16	0.0108853	0.0083861	0.14404	0.012993
0.561856	0.54386	0.557545	0.550388		0.17	0.00185418	0.00285634	4.09005e-07	2.69636e-05		0.17	0.0160717	0.0125528	0.199356	0.0198478
0.527778	0.518519	0.534483	0.609375		0.18	0.00285634	0.00434616	8.28799e-07	4.95162e-05		0.18	0.0234472	0.0185637	0.271638	0.0298506
0.507071	0.52381	0.540541	0.518519		0.19	0.00434616	0.00653192	1.65342e-06	8.95223e-05		0.19	0.0338015	0.0271228	0.364389	0.0442016
0.516854	0.5	0.628571	0.657895		0.2	0.00653192	0.00969647	3.24738e-06	0.000159342		0.2	0.0481507	0.0391518	0.481232	0.0644424
0.653846	0.583333	0.628571	0.578947		0.21	0.00969647	0.0142176	6.27907e-06	0.000279217		0.21	0.0677802	0.0558364	0.625688	0.0925044
0.571429	0.58	0.5625	0.571429		0.22	0.0142176	0.0205909	1.19529e-05	0.00048169		0.22	0.0942853	0.0786746	0.800897	0.130743
0.533333	0.5625	0.72973	0.529412		0.23	0.0205909	0.0294553	2.24008e-05	0.000818103		0.23	0.129609	0.109523	1.00928	0.181951
0.625	0.586207	0.619048	0.638889		0.24	0.0294553	0.0416188	4.13304e-05	0.00136793		0.24	0.176071	0.150637	1.25216	0.249335
0.545455	0.655738	0.666667	0.65625		0.25	0.0416188	0.0580837	7.50739e-05	0.00225181		0.25	0.236378	0.204699	1.52942	0.33645
0.603774	0.6	0.733333	0.555556		0.26	0.0580837	0.0800678	0.000134253	0.00364934		0.26	0.313621	0.274827	1.83912	0.447082
0.645161	0.527174	0.625	0.505814		0.27	0.0800678	0.109018	0.000236358	0.00582252		0.27	0.411236	0.364555	2.17727	0.585072
0.531915	0.528302	0.56	0.584906		0.28	0.109018	0.146615	0.000409668	0.00914581		0.28	0.532936	0.477783	2.53768	0.75408
0.560976	0.606061	0.745283	0.657534		0.29	0.146615	0.194759	0.00069905	0.0141432		0.29	0.682601	0.618677	2.91196	0.9573
0.545455	0.541667	0.54386	0.52		0.3	0.194759	0.255537	0.00117435	0.0215321		0.3	0.864124	0.791523	3.28977	1.19715
0.508571	0.64	0.694915	0.662162		0.31	0.255537	0.331168	0.00194224	0.0322731		0.31	1.08122	1.00053	3.65919	1.47492
0.558333	0.596491	0.547619	0.518519		0.32	0.331168	0.423918	0.00316243	0.047622		0.32	1.33717	1.2496	4.00734	1.7905
0.675	0.526316	0.655738	0.638298		0.33	0.423918	0.535986	0.00506937	0.0691815		0.33	1.63458	1.54199	4.3211	2.14214
0.538462	0.644068				0.34	0.535986	0.669366	0.00800021	0.0989431		0.34	1.97507	1.88003	4.58806	2.52627
0.608696					0.35	0.669366	0.82568	0.0124297	0.139314		0.35	2.35898	2.26476	4.79731	2.93752
0.581818					0.36	0.82568	1.006	0.0190124	0.193117		0.36	2.7851	2.69562	4.94038	3.36886
0.666667					0.37	1.006	1.21066	0.0286303	0.263547		0.37	3.25043	3.17008	5.0119	3.81188
					0.38	1.21066	1.43908	0.0424453	0.354088		0.38	3.75001	3.68351	5.01017	4.25726
					0.39	1.43908	1.68962	0.0619509	0.468358		0.39	4.27686	4.22897	4.9374	4.69529
					0.4	1.68962	1.95942	0.0890183	0.6099		0.4	4.82197	4.79719	4.79972	5.11649
					0.41	1.95942	2.24443	0.125929	0.781905		0.41	5.37451	5.37678	4.60689	5.51215
					0.42	2.24443	2.53935	0.175382	0.986877		0.42	5.9221	5.95444	4.37172	5.87491
					0.43	2.53935	2.83777	0.240469	1.22627		0.43	6.45119	6.51544	4.10934	6.19904
					0.44	2.83777	3.13235	0.3246	1.50011		0.44	6.94764	7.04419	3.83625	6.48066
					0.45	3.13235	3.41509	0.43137	1.80666		0.45	7.39729	7.52496	3.56937	6.71766
					0.46	3.41509	3.67767	0.564374	2.14211		0.46	7.78664	7.9426	3.32501	6.90946
					0.47	3.67767	3.91184	0.726939	2.50047		0.47	8.10352	8.28339	3.11794	7.05662
					0.48	3.91184	4.10986	0.921813	2.87353		0.48	8.33769	8.53572	2.96056	7.16032
					0.49	4.10986	4.26493	1.15081	3.25105		0.49	8.48142	8.69079	2.86225	7.22189
					0.5	4.26493	4.37155	1.41441	3.62114		0.5	8.52987	8.7431	2.82882	7.24229
					0.51	4.37155	4.42586	1.71144	3.97084		0.51	8.48142	8.69079	2.86225	7.22189
					0.52	4.42586	4.42586	2.03875	4.2868		0.52	8.33769	8.53572	2.96056	7.16032
					0.53	4.42586	4.37155	2.391	4.55615		0.53	8.10352	8.28339	3.11794	7.05662
					0.54	4.37155	4.26493	2.76064	4.76735		0.54	7.78664	7.9426	3.32501	6.90946
					0.55	4.26493	4.10986	3.138	4.911		0.55	7.39729	7.52496	3.56937	6.71766
					0.56	4.10986	3.91184	3.51165	4.98055		0.56	6.94764	7.04419	3.83625	6.48066
					0.57	3.91184	3.67767	3.86887	4.97277		0.57	6.45119	6.51544	4.10934	6.19904
					0.58	3.67767	3.41509	4.19634	4.88803		0.58	5.9221	5.95444	4.37172	5.87491
					0.59	3.41509	3.13235	4.48096	4.73025		0.59	5.37451	5.37678	4.60689	5.51215
					0.6	3.13235	2.83777	4.7107	4.50659		0.6	4.82197	4.79719	4.79972	5.11649
					0.61	2.83777	2.53935	4.87545	4.22694		0.61	4.27686	4.22897	4.9374	4.69529
					0.62	2.53935	2.24443	4.96772	3.90317		0.62	3.75001	3.68351	5.01017	4.25726
					0.63	2.24443	1.95942	4.98327	3.54833		0.63	3.25043	3.17008	5.0119	3.81188
					0.64	1.95942	1.68962	4.92137	3.17574		0.64	2.7851	2.69562	4.94038	3.36886
					0.65	1.68962	1.43908	4.78488	2.7982		0.65	2.35898	2.26476	4.79731	2.93752
					0.66	1.43908	1.21066	4.58006	2.42733		0.66	1.97507	1.88003	4.58806	2.52627
					0.67	1.21066	1.006	4.31603	2.07296		0.67	1.63458	1.54199	4.3211	2.14214
					0.68	1.006	0.82568	4.00417	1.74288		0.68	1.33717	1.2496	4.00734	1.7905
					0.69	0.82568	0.669366	3.65725	1.44264		0.69	1.08122	1.00053	3.65919	1.47492
					0.7	0.669366	0.535986	3.2886	1.17561		0.7	0.864124	0.791523	3.28977	1.19715
					0.71	0.535986	0.423918	2.91126	0.943157		0.71	0.682601	0.618677	2.91196	0.9573
					0.72	0.423918	0.331168	2.53727	0.744934		0.72	0.532936	0.477783	2.53768	0.75408
					0.73	0.331168	0.255537	2.17703	0.579249		0.73	0.411236	0.364555	2.17727	0.585072
					0.74	0.255537	0.194759	1.83898	0.443432		0.74	0.313621	0.274827	1.83912	0.447082
					0.75	0.194759	0.146615	1.52934	0.334198		0.75	0.236378	0.204699	1.52942	0.33645
					0.76	0.146615	0.109018	1.25212	0.247967		0.76	0.176071	0.150637	1.25216	0.249335
					0.77	0.109018	0.0800678	1.00925	0.181133		0.77	0.129609	0.109523	1.00928	0.181951
					0.78	0.0800678	0.0580837	0.800885	0.130262		0.78	0.0942853	0.0786746	0.800897	0.130743
					0.79	0.0580837	0.0416188	0.625682	0.0922252		0.79	0.0677802	0.0558364	0.625688	0.0925044
					0.8	0.0416188	0.0294553	0.481229	0.064283		0.8	0.0481507	0.0391518	0.481232	0.0644424
					0.81	0.0294553	0.0205909	0.364387	0.044112		0.81	0.0338015	0.0271228	0.364389	0.0442016
					0.82	0.0205909	0.0142176	0.271637	0.0298011		0.82	0.0234472	0.0185637	0.271638	0.0298506
					0.83	0.0142176	0.00969647	0.199356	0.0198208		0.83	0.0160717	0.0125528	0.199356	0.0198478
					0.84	0.00969647	0.00653192	0.14404	0.0129785		0.84	0.0108853	0.0083861	0.14404	0.012993
					0.85	0.00653192	0.00434616	0.102459	0.00836648		0.85	0.00728484	0.00553502	0.10246	0.00837411
					0.86	0.00434616	0.00285634	0.0717521	0.00530975		0.86	0.00481715	0.00360926	0.0717522	0.00531372
					0.87	0.00285634	0.00185418	0.0494688	0.00331757		0.87	0.00314734	0.00232516	0.0494688	0.0033196
					0.88	0.00185418	0.00118886	0.033577	0.00204071		0.88	0.00203177	0.00147987	0.033577	0.00204173
					0.89	0.00118886	0.000752922	0.0224371	0.00123582		0.89	0.00129592	0.000930519	0.0224371	0.00123632
					0.9	0.000752922	0.000470985	0.0147607	0.000736788		0.9	0.000816663	0.00057804	0.0147607	0.000737036
					0.91	0.000470985	0.000291006	0.00956004	0.000432459		0.91	0.000508471	0.000354747	0.00956004	0.000432578
					0.92	0.000291006	0.000177597	0.00609575	0.000249897		0.92	0.000312781	0.000215083	0.00609575	0.000249954
					0.93	0.000177597	0.000107055	0.00382656	0.000142165		0.93	0.00019009	0.00012883	0.00382656	0.000142191
					0.94	0.000107055	6.37409e-05	0.00236486	7.96228e-05		0.94	0.000114135	7.62342e-05	0.00236486	7.96348e-05
					0.95	6.37409e-05	3.74858e-05	0.00143885	4.39032e-05		0.95	6.77041e-05	4.45659e-05	0.00143885	4.39087e-05
					0.96	3.74858e-05	2.17748e-05	0.000861864	2.38325e-05		0.96	3.9677e-05	2.5738e-05	0.000861864	2.38349e-05
					0.97	2.17748e-05	1.24934e-05	0.00050825	1.27367e-05		0.97	2.29714e-05	1.46846e-05	0.00050825	1.27378e-05
					0.98	1.24934e-05	7.08015e-06	0.000295073	6.70129e-06		0.98	1.31388e-05	8.27679e-06	0.000295073	6.70175e-06
					0.99	7.08015e-06	3.96319e-06	0.000168654	3.47116e-06		0.99	7.42406e-06	4.60866e-06	0.000168654	3.47135e-06
					1	3.96319e-06	2.19121e-06	9.49023e-05	1.77013e-06		1	4.14417e-06	2.53512e-06	9.49023e-05	1.77021e-06

## Sheet: Fig2B
First panel																Second panel
XCI ratios					Estimates per cell														Number of cells	Variance
Individual	12-100	16-20	16-30		p	2	4	8	16	32	64	100	25						1	0.25
1	0.525	0.514	0.5		0	0.415107	0.215964	0.041334	0.00107064	5.07929e-07	8.08363e-14	1.53892e-21	1.48672e-05			variance	0.01		2	0.125
2	0.515	0.562	0.53		0	0.415107	0.215964	0.041334	0.00107064	5.07929e-07	8.08363e-14	1.53892e-21	1.48672e-05			ncells	25		3	0.0833333
3	0.627	0.604	0.53		0.01	0.431876	0.233764	0.0484283	0.0014697	9.57133e-07	2.87041e-13	1.1146e-20	2.43896e-05			ci_lower	12.9167		4	0.0625
4	0.564	0.543	0.565		0.01	0.431876	0.233764	0.0484283	0.0014697	9.57133e-07	2.87041e-13	1.1146e-20	2.43896e-05			ci_upper	49.3097		5	0.05
Unfolded					0.02	0.448962	0.252626	0.056559	0.00200463	1.78067e-06	9.93493e-13	7.75622e-20	3.9613e-05						6	0.0416667
	12-100	16-20	16-30		0.02	0.448962	0.252626	0.056559	0.00200463	1.78067e-06	9.93493e-13	7.75622e-20	3.9613e-05						7	0.0357143
1	0.525	0.514	0.5		0.03	0.466351	0.272574	0.0658438	0.00271681	3.27064e-06	3.35171e-12	5.18573e-19	6.36983e-05						8	0.03125
2	0.515	0.562	0.53		0.03	0.466351	0.272574	0.0658438	0.00271681	3.27064e-06	3.35171e-12	5.18573e-19	6.36983e-05						9	0.0277778
3	0.627	0.604	0.53		0.04	0.484025	0.293627	0.0764078	0.00365852	5.93097e-06	1.10218e-11	3.33118e-18	0.000101409						10	0.025
4	0.564	0.543	0.565		0.04	0.484025	0.293627	0.0764078	0.00365852	5.93097e-06	1.10218e-11	3.33118e-18	0.000101409						11	0.0227273
1	0.475	0.486	0.5		0.05	0.501969	0.315801	0.0883834	0.00489522	1.06184e-05	3.53278e-11	2.05595e-17	0.000159837						12	0.0208333
2	0.485	0.438	0.47		0.05	0.501969	0.315801	0.0883834	0.00489522	1.06184e-05	3.53278e-11	2.05595e-17	0.000159837						13	0.0192308
3	0.373	0.396	0.47		0.06	0.520161	0.339105	0.101909	0.00650817	1.87686e-05	1.10374e-10	1.21915e-16	0.000249425						14	0.0178571
4	0.436	0.457	0.435		0.06	0.520161	0.339105	0.101909	0.00650817	1.87686e-05	1.10374e-10	1.21915e-16	0.000249425						15	0.0166667
					0.07	0.538581	0.363548	0.11713	0.00859739	3.27528e-05	3.36121e-10	6.94593e-16	0.000385352						16	0.015625
					0.07	0.538581	0.363548	0.11713	0.00859739	3.27528e-05	3.36121e-10	6.94593e-16	0.000385352						17	0.0147059
					0.08	0.557207	0.389129	0.134194	0.0112848	5.64292e-05	9.97719e-10	3.80216e-15	0.000589431						18	0.0138889
					0.08	0.557207	0.389129	0.134194	0.0112848	5.64292e-05	9.97719e-10	3.80216e-15	0.000589431						19	0.0131579
					0.09	0.576017	0.415844	0.153252	0.0147178	9.59845e-05	2.88671e-09	1.99968e-14	0.000892617						20	0.0125
					0.09	0.576017	0.415844	0.153252	0.0147178	9.59845e-05	2.88671e-09	1.99968e-14	0.000892617						21	0.0119048
					0.1	0.594986	0.443683	0.174458	0.0190727	0.000161191	8.14102e-09	1.01045e-13	0.0013383						22	0.0113636
					0.1	0.594986	0.443683	0.174458	0.0190727	0.000161191	8.14102e-09	1.01045e-13	0.0013383						23	0.0108696
					0.11	0.614088	0.472629	0.197964	0.0245585	0.000267251	2.23788e-08	4.90571e-13	0.00198655						24	0.0104167
					0.11	0.614088	0.472629	0.197964	0.0245585	0.000267251	2.23788e-08	4.90571e-13	0.00198655						25	0.01
					0.12	0.633296	0.502659	0.223919	0.0314204	0.000437461	5.99623e-08	2.28831e-12	0.00291947						26	0.00961539
					0.12	0.633296	0.502659	0.223919	0.0314204	0.000437461	5.99623e-08	2.28831e-12	0.00291947						27	0.00925926
					0.13	0.652582	0.533741	0.252468	0.0399432	0.000706969	1.56603e-07	1.02555e-11	0.0042478						28	0.00892857
					0.13	0.652582	0.533741	0.252468	0.0399432	0.000706969	1.56603e-07	1.02555e-11	0.0042478						29	0.00862069
					0.14	0.671919	0.56584	0.283747	0.0504538	0.00112798	3.98663e-07	4.41598e-11	0.00611902						30	0.00833333
					0.14	0.671919	0.56584	0.283747	0.0504538	0.00112798	3.98663e-07	4.41598e-11	0.00611902						31	0.00806452
					0.15	0.691275	0.59891	0.317883	0.0633236	0.00177683	9.89219e-07	1.82694e-10	0.00872683						32	0.0078125
					0.15	0.691275	0.59891	0.317883	0.0633236	0.00177683	9.89219e-07	1.82694e-10	0.00872683						33	0.00757576
					0.16	0.71062	0.632899	0.354988	0.0789692	0.00276332	2.39255e-06	7.26192e-10	0.0123222						34	0.00735294
					0.16	0.71062	0.632899	0.354988	0.0789692	0.00276332	2.39255e-06	7.26192e-10	0.0123222						35	0.00714286
					0.17	0.729922	0.667748	0.395158	0.0978522	0.00424284	5.64043e-06	2.77336e-09	0.0172257						36	0.00694444
					0.17	0.729922	0.667748	0.395158	0.0978522	0.00424284	5.64043e-06	2.77336e-09	0.0172257						37	0.00675676
					0.18	0.749149	0.70339	0.438467	0.120477	0.00643165	1.29612e-05	1.01763e-08	0.0238409						38	0.00657895
					0.18	0.749149	0.70339	0.438467	0.120477	0.00643165	1.29612e-05	1.01763e-08	0.0238409						39	0.00641026
					0.19	0.768267	0.739749	0.484969	0.147386	0.00962565	2.90309e-05	3.58757e-08	0.0326682						40	0.00625
					0.19	0.768267	0.739749	0.484969	0.147386	0.00962565	2.90309e-05	3.58757e-08	0.0326682						41	0.00609756
					0.2	0.787243	0.776744	0.534689	0.179156	0.0142226	6.33808e-05	1.21518e-07	0.0443185						42	0.00595238
					0.2	0.787243	0.776744	0.534689	0.179156	0.0142226	6.33808e-05	1.21518e-07	0.0443185						43	0.00581395
					0.21	0.806043	0.814286	0.587622	0.216385	0.0207476	0.000134877	3.95464e-07	0.0595253						44	0.00568182
					0.21	0.806043	0.814286	0.587622	0.216385	0.0207476	0.000134877	3.95464e-07	0.0595253						45	0.00555556
					0.22	0.824632	0.852277	0.643733	0.259682	0.0298813	0.000279768	1.23652e-06	0.0791545						46	0.00543478
					0.22	0.824632	0.852277	0.643733	0.259682	0.0298813	0.000279768	1.23652e-06	0.0791545						47	0.00531915
					0.23	0.842975	0.890614	0.702949	0.309655	0.0424884	0.000565642	3.71472e-06	0.104209						48	0.00520833
					0.23	0.842975	0.890614	0.702949	0.309655	0.0424884	0.000565642	3.71472e-06	0.104209						49	0.00510204
					0.24	0.861037	0.929188	0.76516	0.366889	0.0596463	0.00111472	1.07221e-05	0.13583						50	0.005
					0.24	0.861037	0.929188	0.76516	0.366889	0.0596463	0.00111472	1.07221e-05	0.13583						51	0.00490196
					0.25	0.878783	0.967883	0.830215	0.431928	0.0826679	0.00214128	2.97344e-05	0.175283						52	0.00480769
					0.25	0.878783	0.967883	0.830215	0.431928	0.0826679	0.00214128	2.97344e-05	0.175283						53	0.00471698
					0.26	0.896177	1.00658	0.897923	0.505252	0.113118	0.00400926	7.9226e-05	0.223945						54	0.00462963
					0.26	0.896177	1.00658	0.897923	0.505252	0.113118	0.00400926	7.9226e-05	0.223945						55	0.00454546
					0.27	0.913184	1.04515	0.968051	0.587255	0.152816	0.00731704	0.000202817	0.28327						56	0.00446429
					0.27	0.913184	1.04515	0.968051	0.587255	0.152816	0.00731704	0.000202817	0.28327						57	0.00438597
					0.28	0.92977	1.08346	1.04032	0.678211	0.203819	0.0130163	0.000498849	0.354746						58	0.00431035
					0.28	0.92977	1.08346	1.04032	0.678211	0.203819	0.0130163	0.000498849	0.354746						59	0.00423729
					0.29	0.945901	1.12138	1.11441	0.778258	0.268388	0.0225696	0.00117886	0.439836						60	0.00416667
					0.29	0.945901	1.12138	1.11441	0.778258	0.268388	0.0225696	0.00117886	0.439836						61	0.00409836
					0.3	0.961541	1.15877	1.18997	0.887367	0.348916	0.0381454	0.0026766	0.53991						62	0.00403226
					0.3	0.961541	1.15877	1.18997	0.887367	0.348916	0.0381454	0.0026766	0.53991						63	0.00396825
					0.31	0.976659	1.19549	1.26659	1.00532	0.447838	0.0628409	0.00583894	0.656158						64	0.00390625
					0.31	0.976659	1.19549	1.26659	1.00532	0.447838	0.0628409	0.00583894	0.656158
					0.32	0.991221	1.23141	1.34384	1.13168	0.567495	0.100908	0.012238	0.789502
					0.32	0.991221	1.23141	1.34384	1.13168	0.567495	0.100908	0.012238	0.789502
					0.33	1.0052	1.26637	1.42124	1.2658	0.709977	0.157938	0.0246444	0.940491
					0.33	1.0052	1.26637	1.42124	1.2658	0.709977	0.157938	0.0246444	0.940491
					0.34	1.01855	1.30025	1.4983	1.40678	0.876934	0.240954	0.0476818	1.10921
					0.34	1.01855	1.30025	1.4983	1.40678	0.876934	0.240954	0.0476818	1.10921
					0.35	1.03126	1.3329	1.57449	1.55349	1.06938	0.358312	0.088637	1.29518
					0.35	1.03126	1.3329	1.57449	1.55349	1.06938	0.358312	0.088637	1.29518
					0.36	1.04329	1.36418	1.64926	1.70455	1.28747	0.519364	0.158309	1.49727
					0.36	1.04329	1.36418	1.64926	1.70455	1.28747	0.519364	0.158309	1.49727
					0.37	1.05462	1.39397	1.72207	1.85838	1.53032	0.733777	0.271659	1.71369
					0.37	1.05462	1.39397	1.72207	1.85838	1.53032	0.733777	0.271659	1.71369
					0.38	1.06522	1.42213	1.79235	2.01315	1.79585	1.0105	0.447891	1.94186
					0.38	1.06522	1.42213	1.79235	2.01315	1.79585	1.0105	0.447891	1.94186
					0.39	1.07507	1.44854	1.85954	2.16691	2.08064	1.35642	0.709492	2.17852
					0.39	1.07507	1.44854	1.85954	2.16691	2.08064	1.35642	0.709492	2.17852
					0.4	1.08413	1.47308	1.92308	2.31753	2.37994	1.77473	1.07982	2.41971
					0.4	1.08413	1.47308	1.92308	2.31753	2.37994	1.77473	1.07982	2.41971
					0.41	1.09241	1.49564	1.98244	2.46281	2.68768	2.26336	1.579	2.66085
					0.41	1.09241	1.49564	1.98244	2.46281	2.68768	2.26336	1.579	2.66085
					0.42	1.09986	1.51612	2.0371	2.6005	2.99659	2.81356	2.21842	2.89692
					0.42	1.09986	1.51612	2.0371	2.6005	2.99659	2.81356	2.21842	2.89692
					0.43	1.10648	1.53443	2.08659	2.72837	3.29853	3.40911	2.99455	3.12254
					0.43	1.10648	1.53443	2.08659	2.72837	3.29853	3.40911	2.99455	3.12254
					0.44	1.11225	1.55047	2.13044	2.84426	3.58471	4.02631	3.88372	3.33225
					0.44	1.11225	1.55047	2.13044	2.84426	3.58471	4.02631	3.88372	3.33225
					0.45	1.11715	1.56417	2.16827	2.94616	3.84617	4.63506	4.83941	3.52065
					0.45	1.11715	1.56417	2.16827	2.94616	3.84617	4.63506	4.83941	3.52065
					0.46	1.12118	1.57547	2.19972	3.03224	4.07421	5.201	5.79383	3.6827
					0.46	1.12118	1.57547	2.19972	3.03224	4.07421	5.201	5.79383	3.6827
					0.47	1.12432	1.58432	2.22449	3.10093	4.26088	5.68852	6.66449	3.81388
					0.47	1.12432	1.58432	2.22449	3.10093	4.26088	5.68852	6.66449	3.81388
					0.48	1.12658	1.59067	2.24236	3.15095	4.39944	6.06449	7.3654	3.91043
					0.48	1.12658	1.59067	2.24236	3.15095	4.39944	6.06449	7.3654	3.91043
					0.49	1.12793	1.59449	2.25315	3.18134	4.48472	6.30189	7.82085	3.96953
					0.49	1.12793	1.59449	2.25315	3.18134	4.48472	6.30189	7.82085	3.96953
					0.5	1.12838	1.59577	2.25676	3.19154	4.51352	6.38308	7.97885	3.98942
					0.5	1.12838	1.59577	2.25676	3.19154	4.51352	6.38308	7.97885	3.98942
					0.51	1.12793	1.59449	2.25315	3.18134	4.48472	6.30189	7.82085	3.96953
					0.51	1.12793	1.59449	2.25315	3.18134	4.48472	6.30189	7.82085	3.96953
					0.52	1.12658	1.59067	2.24236	3.15095	4.39944	6.06449	7.3654	3.91043
					0.52	1.12658	1.59067	2.24236	3.15095	4.39944	6.06449	7.3654	3.91043
					0.53	1.12432	1.58432	2.22449	3.10093	4.26088	5.68852	6.66449	3.81388
					0.53	1.12432	1.58432	2.22449	3.10093	4.26088	5.68852	6.66449	3.81388
					0.54	1.12118	1.57547	2.19972	3.03224	4.07421	5.201	5.79383	3.6827
					0.54	1.12118	1.57547	2.19972	3.03224	4.07421	5.201	5.79383	3.6827
					0.55	1.11715	1.56417	2.16827	2.94616	3.84617	4.63506	4.83941	3.52065
					0.55	1.11715	1.56417	2.16827	2.94616	3.84617	4.63506	4.83941	3.52065
					0.56	1.11225	1.55047	2.13044	2.84426	3.58471	4.02631	3.88372	3.33225
					0.56	1.11225	1.55047	2.13044	2.84426	3.58471	4.02631	3.88372	3.33225
					0.57	1.10648	1.53443	2.08659	2.72837	3.29853	3.40911	2.99455	3.12254
					0.57	1.10648	1.53443	2.08659	2.72837	3.29853	3.40911	2.99455	3.12254
					0.58	1.09986	1.51612	2.0371	2.6005	2.99659	2.81356	2.21842	2.89692
					0.58	1.09986	1.51612	2.0371	2.6005	2.99659	2.81356	2.21842	2.89692
					0.59	1.09241	1.49564	1.98244	2.46281	2.68768	2.26336	1.579	2.66085
					0.59	1.09241	1.49564	1.98244	2.46281	2.68768	2.26336	1.579	2.66085
					0.6	1.08413	1.47308	1.92308	2.31753	2.37994	1.77473	1.07982	2.41971
					0.6	1.08413	1.47308	1.92308	2.31753	2.37994	1.77473	1.07982	2.41971
					0.61	1.07507	1.44854	1.85954	2.16691	2.08064	1.35642	0.709492	2.17852
					0.61	1.07507	1.44854	1.85954	2.16691	2.08064	1.35642	0.709492	2.17852
					0.62	1.06522	1.42213	1.79235	2.01315	1.79585	1.0105	0.447891	1.94186
					0.62	1.06522	1.42213	1.79235	2.01315	1.79585	1.0105	0.447891	1.94186
					0.63	1.05462	1.39397	1.72207	1.85838	1.53032	0.733777	0.271659	1.71369
					0.63	1.05462	1.39397	1.72207	1.85838	1.53032	0.733777	0.271659	1.71369
					0.64	1.04329	1.36418	1.64926	1.70455	1.28747	0.519364	0.158309	1.49727
					0.64	1.04329	1.36418	1.64926	1.70455	1.28747	0.519364	0.158309	1.49727
					0.65	1.03126	1.3329	1.57449	1.55349	1.06938	0.358312	0.088637	1.29518
					0.65	1.03126	1.3329	1.57449	1.55349	1.06938	0.358312	0.088637	1.29518
					0.66	1.01855	1.30025	1.4983	1.40678	0.876934	0.240954	0.0476818	1.10921
					0.66	1.01855	1.30025	1.4983	1.40678	0.876934	0.240954	0.0476818	1.10921
					0.67	1.0052	1.26637	1.42124	1.2658	0.709977	0.157938	0.0246444	0.940491
					0.67	1.0052	1.26637	1.42124	1.2658	0.709977	0.157938	0.0246444	0.940491
					0.68	0.991221	1.23141	1.34384	1.13168	0.567495	0.100908	0.012238	0.789502
					0.68	0.991221	1.23141	1.34384	1.13168	0.567495	0.100908	0.012238	0.789502
					0.69	0.976659	1.19549	1.26659	1.00532	0.447838	0.0628409	0.00583894	0.656158
					0.69	0.976659	1.19549	1.26659	1.00532	0.447838	0.0628409	0.00583894	0.656158
					0.7	0.961541	1.15877	1.18997	0.887367	0.348916	0.0381454	0.0026766	0.53991
					0.7	0.961541	1.15877	1.18997	0.887367	0.348916	0.0381454	0.0026766	0.53991
					0.71	0.945901	1.12138	1.11441	0.778258	0.268388	0.0225696	0.00117886	0.439836
					0.71	0.945901	1.12138	1.11441	0.778258	0.268388	0.0225696	0.00117886	0.439836
					0.72	0.92977	1.08346	1.04032	0.678211	0.203819	0.0130163	0.000498849	0.354746
					0.72	0.92977	1.08346	1.04032	0.678211	0.203819	0.0130163	0.000498849	0.354746
					0.73	0.913184	1.04515	0.968051	0.587255	0.152816	0.00731704	0.000202817	0.28327
					0.73	0.913184	1.04515	0.968051	0.587255	0.152816	0.00731704	0.000202817	0.28327
					0.74	0.896177	1.00658	0.897923	0.505252	0.113118	0.00400926	7.9226e-05	0.223945
					0.74	0.896177	1.00658	0.897923	0.505252	0.113118	0.00400926	7.9226e-05	0.223945
					0.75	0.878783	0.967883	0.830215	0.431928	0.0826679	0.00214128	2.97344e-05	0.175283
					0.75	0.878783	0.967883	0.830215	0.431928	0.0826679	0.00214128	2.97344e-05	0.175283
					0.76	0.861037	0.929188	0.76516	0.366889	0.0596463	0.00111472	1.07221e-05	0.13583
					0.76	0.861037	0.929188	0.76516	0.366889	0.0596463	0.00111472	1.07221e-05	0.13583
					0.77	0.842975	0.890614	0.702949	0.309655	0.0424884	0.000565642	3.71472e-06	0.104209
					0.77	0.842975	0.890614	0.702949	0.309655	0.0424884	0.000565642	3.71472e-06	0.104209
					0.78	0.824632	0.852277	0.643733	0.259682	0.0298813	0.000279768	1.23652e-06	0.0791545
					0.78	0.824632	0.852277	0.643733	0.259682	0.0298813	0.000279768	1.23652e-06	0.0791545
					0.79	0.806043	0.814286	0.587622	0.216385	0.0207476	0.000134877	3.95464e-07	0.0595253
					0.79	0.806043	0.814286	0.587622	0.216385	0.0207476	0.000134877	3.95464e-07	0.0595253
					0.8	0.787243	0.776744	0.534689	0.179156	0.0142226	6.33808e-05	1.21518e-07	0.0443185
					0.8	0.787243	0.776744	0.534689	0.179156	0.0142226	6.33808e-05	1.21518e-07	0.0443185
					0.81	0.768267	0.739749	0.484969	0.147386	0.00962565	2.90309e-05	3.58757e-08	0.0326682
					0.81	0.768267	0.739749	0.484969	0.147386	0.00962565	2.90309e-05	3.58757e-08	0.0326682
					0.82	0.749149	0.70339	0.438467	0.120477	0.00643165	1.29612e-05	1.01763e-08	0.0238409
					0.82	0.749149	0.70339	0.438467	0.120477	0.00643165	1.29612e-05	1.01763e-08	0.0238409
					0.83	0.729922	0.667748	0.395158	0.0978522	0.00424284	5.64043e-06	2.77336e-09	0.0172257
					0.83	0.729922	0.667748	0.395158	0.0978522	0.00424284	5.64043e-06	2.77336e-09	0.0172257
					0.84	0.71062	0.632899	0.354988	0.0789692	0.00276332	2.39255e-06	7.26192e-10	0.0123222
					0.84	0.71062	0.632899	0.354988	0.0789692	0.00276332	2.39255e-06	7.26192e-10	0.0123222
					0.85	0.691275	0.59891	0.317883	0.0633236	0.00177683	9.89219e-07	1.82694e-10	0.00872683
					0.85	0.691275	0.59891	0.317883	0.0633236	0.00177683	9.89219e-07	1.82694e-10	0.00872683
					0.86	0.671919	0.56584	0.283747	0.0504538	0.00112798	3.98663e-07	4.41598e-11	0.00611902
					0.86	0.671919	0.56584	0.283747	0.0504538	0.00112798	3.98663e-07	4.41598e-11	0.00611902
					0.87	0.652582	0.533741	0.252468	0.0399432	0.000706969	1.56603e-07	1.02555e-11	0.0042478
					0.87	0.652582	0.533741	0.252468	0.0399432	0.000706969	1.56603e-07	1.02555e-11	0.0042478
					0.88	0.633296	0.502659	0.223919	0.0314204	0.000437461	5.99623e-08	2.28831e-12	0.00291947
					0.88	0.633296	0.502659	0.223919	0.0314204	0.000437461	5.99623e-08	2.28831e-12	0.00291947
					0.89	0.614088	0.472629	0.197964	0.0245585	0.000267251	2.23788e-08	4.90571e-13	0.00198655
					0.89	0.614088	0.472629	0.197964	0.0245585	0.000267251	2.23788e-08	4.90571e-13	0.00198655
					0.9	0.594986	0.443683	0.174458	0.0190727	0.000161191	8.14102e-09	1.01045e-13	0.0013383
					0.9	0.594986	0.443683	0.174458	0.0190727	0.000161191	8.14102e-09	1.01045e-13	0.0013383
					0.91	0.576017	0.415844	0.153252	0.0147178	9.59845e-05	2.88671e-09	1.99968e-14	0.000892617
					0.91	0.576017	0.415844	0.153252	0.0147178	9.59845e-05	2.88671e-09	1.99968e-14	0.000892617
					0.92	0.557207	0.389129	0.134194	0.0112848	5.64292e-05	9.97719e-10	3.80216e-15	0.000589431
					0.92	0.557207	0.389129	0.134194	0.0112848	5.64292e-05	9.97719e-10	3.80216e-15	0.000589431
					0.93	0.538581	0.363548	0.11713	0.00859739	3.27528e-05	3.36121e-10	6.94593e-16	0.000385352
					0.93	0.538581	0.363548	0.11713	0.00859739	3.27528e-05	3.36121e-10	6.94593e-16	0.000385352
					0.94	0.520161	0.339105	0.101909	0.00650817	1.87686e-05	1.10374e-10	1.21915e-16	0.000249425
					0.94	0.520161	0.339105	0.101909	0.00650817	1.87686e-05	1.10374e-10	1.21915e-16	0.000249425
					0.95	0.501969	0.315801	0.0883834	0.00489522	1.06184e-05	3.53278e-11	2.05595e-17	0.000159837
					0.95	0.501969	0.315801	0.0883834	0.00489522	1.06184e-05	3.53278e-11	2.05595e-17	0.000159837
					0.96	0.484025	0.293627	0.0764078	0.00365852	5.93097e-06	1.10218e-11	3.33118e-18	0.000101409
					0.96	0.484025	0.293627	0.0764078	0.00365852	5.93097e-06	1.10218e-11	3.33118e-18	0.000101409
					0.97	0.466351	0.272574	0.0658438	0.00271681	3.27064e-06	3.35171e-12	5.18573e-19	6.36983e-05
					0.97	0.466351	0.272574	0.0658438	0.00271681	3.27064e-06	3.35171e-12	5.18573e-19	6.36983e-05
					0.98	0.448962	0.252626	0.056559	0.00200463	1.78067e-06	9.93493e-13	7.75622e-20	3.9613e-05
					0.98	0.448962	0.252626	0.056559	0.00200463	1.78067e-06	9.93493e-13	7.75622e-20	3.9613e-05
					0.99	0.431876	0.233764	0.0484283	0.0014697	9.57133e-07	2.87041e-13	1.1146e-20	2.43896e-05
					0.99	0.431876	0.233764	0.0484283	0.0014697	9.57133e-07	2.87041e-13	1.1146e-20	2.43896e-05
					1	0.415107	0.215964	0.041334	0.00107064	5.07929e-07	8.08363e-14	1.53892e-21	1.48672e-05
					1	0.415107	0.215964	0.041334	0.00107064	5.07929e-07	8.08363e-14	1.53892e-21	1.48672e-05

## Sheet: Fig2D and Fig3E top
	X	SNP	cor	SNP type	Empirical rank	Binned rank	-log10 fisher method
471100	1	1	-0.276422	No X	0.99263	1	0.229575
471101	1	2	-0.0507526	No X	0.995166	1	0.428091
471102	1	3	-0.22582	No X	0.965526	1	0.03192
471103	1	4	-0.979552	No X	0.946359	1	0.0201968
471104	1	5	0.856675	No X	0.797871	0.8	0.00480953
471105	1	6	0.43888	No X	0.870387	1	0.0087776
471106	1	7	0.357673	No X	0.875716	1	0.00878829
471107	1	8	-0.18351	No X	0.92498	1	0.0156997
471108	1	9	-0.33503	No X	0.927017	1	0.0165223
471109	1	10	0.911227	No X	0.927019	1	0.0165223
471110	1	11	0.0891208	No X	0.733759	0.8	0.00300613
471111	1	12	-0.985346	No X	0.855764	1	0.00805643
471112	1	13	0.0242421	No X	0.0558218	0.2	0.00118545
471113	1	14	0.373344	No X	0.829622	1	0.00597232
471114	1	15	0.360946	No X	0.807344	1	0.00506763
471115	1	16	-0.603959	No X	0.855766	1	0.00805643
471116	1	17	-0.959254	No X	0.717341	0.8	0.00254272
471117	1	18	-0.758161	No X	0.789561	0.8	0.00414762
471118	1	19	-0.151368	No X	0.870389	1	0.0087776
471119	1	20	-0.740305	No X	0.888797	1	0.00926817
471120	1	21	-0.51682	No X	0.979231	1	0.0553134
471121	1	22	-0.63145	No X	0.955356	1	0.0243422
471122	1	23	0.464302	No X	0.855768	1	0.00805643
471123	1	24	0.221815	No X	0.851818	1	0.00745333
471124	1	25	0.133921	No X	0.85182	1	0.00745333
471125	1	26	0.0106281	No X	0.85577	1	0.00805643
471126	1	27	0.954371	No X	0.950167	1	0.021682
471127	1	28	0.926363	No X	0.888799	1	0.00926817
471128	1	29	-0.442907	No X	0.765034	0.8	0.00324372
471129	1	30	0.948578	No X	0.733761	0.8	0.00300613
471130	1	31	0.214019	No X	0.931693	1	0.0169834
471131	1	32	0.226634	No X	0.934748	1	0.0182431
471132	1	33	-0.103271	No X	0.888801	1	0.00926817
471133	1	34	-0.490746	No X	0.946361	1	0.0201968
471134	1	35	-0.0753082	No X	0.829624	1	0.00597232
471135	1	36	-0.338415	No X	0.877111	1	0.00917007
471136	1	37	-0.573816	No X	0.870391	1	0.0087776
471137	1	38	0.794377	No X	0.780801	0.8	0.00365243
471138	1	39	0.235296	No X	0.967258	1	0.032864
471139	1	40	-0.676979	No X	0.717343	0.8	0.00254272
471140	1	41	-0.980038	No X	0.733763	0.8	0.00300613
471141	1	42	0.0721562	No X	0.870393	1	0.0087776
471142	1	43	0.0488147	No X	0.870395	1	0.0087776
471143	1	44	0.443079	No X	0.256981	0.4	0.00136899
471144	1	45	-0.280795	No X	0.870398	1	0.0087776
471145	1	46	-0.558547	No X	0.8704	1	0.0087776
471146	1	47	-0.237404	No X	0.797873	0.8	0.00480953
471147	1	48	-0.870363	No X	0.851822	1	0.00745333
471148	1	49	-0.794823	No X	0.851301	1	0.00744663
471149	1	50	-0.186739	No X	0.96733	1	0.0330718
471150	1	51	-0.542227	No X	0.98732	1	0.113523
471151	1	52	0.891834	No X	0.981722	1	0.071048
471152	1	53	0.350608	No X	0.870402	1	0.0087776
471153	1	54	0.511846	No X	0.77883	0.8	0.00346069
471154	1	55	0.937378	No X	0.717345	0.8	0.00254272
471155	1	56	-0.652101	No X	0.855772	1	0.00805643
471156	1	57	-0.53919	No X	0.931695	1	0.0169834
471157	1	58	-0.743788	No X	0.911041	1	0.0109287
471158	1	59	-0.491635	No X	0.877113	1	0.00917007
471159	1	60	0.870388	No X	0.0604071	0.2	0.0011961
471160	1	61	-0.137415	No X	0.877115	1	0.00917007
471161	1	62	-0.842775	No X	0.855774	1	0.00805643
471162	1	63	-0.607025	No X	0.797875	0.8	0.00480953
471163	1	64	-0.639575	No X	0.779338	0.8	0.00358793
471164	1	65	-0.662105	No X	0.782121	0.8	0.00379825
471165	1	66	-0.702657	No X	0.717347	0.8	0.00254272
471166	1	67	0.885289	No X	0.832392	1	0.00603487
471167	1	68	0.454911	No X	0.888803	1	0.00926817
471168	1	69	-0.496068	No X	0.870404	1	0.0087776
471169	1	70	0.863924	No X	0.877117	1	0.00917007
471170	1	71	0.867877	No X	0.855776	1	0.00805643
471171	1	72	0.882231	No X	0.870221	1	0.00871229
471172	1	73	-0.00774181	No X	0.87013	1	0.00866282
471173	1	74	0.931101	No X	0.71735	0.8	0.00254272
471174	1	75	0.460848	No X	0.716678	0.8	0.00246862
471175	1	76	0.906048	No X	0.733765	0.8	0.00300613
471176	1	77	0.791049	No X	0.77934	0.8	0.00358793
471177	1	78	0.477373	No X	0.775992	0.8	0.00341421
471178	1	79	0.323933	No X	0.797644	0.8	0.00474724
471179	1	80	0.416853	No X	0.870406	1	0.0087776
471180	1	81	0.226543	No X	0.855778	1	0.00805643
471181	1	82	0.126413	No X	0.931698	1	0.0169834
471182	1	83	0.630404	No X	0.93475	1	0.0182431
471183	1	84	0.744714	No X	0.733767	0.8	0.00300613
471184	1	85	0.60311	No X	0.733769	0.8	0.00300613
471185	1	86	-0.948192	No X	0.717352	0.8	0.00254272
471186	1	87	-0.483879	No X	0.717354	0.8	0.00254272
471187	1	88	0.216051	No X	0.696529	0.8	0.0020839
471188	1	89	0.964976	No X	0.868667	1	0.00851057
471189	1	90	0.986211	No X	0.855781	1	0.00805643
471190	1	91	-0.661884	No X	0.851824	1	0.00745333
471191	1	92	-0.403855	No X	0.877119	1	0.00917007
471192	1	93	0.747001	No X	0.733772	0.8	0.00300613
471193	1	94	0.608795	No X	0.733774	0.8	0.00300613
471194	1	95	-0.139659	No X	0.71668	0.8	0.00246862
471195	1	96	-0.0603993	No X	0.844348	1	0.00685937
471196	1	97	-0.345494	No X	0.855783	1	0.00805643
471197	1	98	-0.271853	No X	0.888805	1	0.00926817
471198	1	99	-0.367532	No X	0.855785	1	0.00805643
471199	1	100	-0.509043	No X	0.855787	1	0.00805643
471200	1	101	0.956641	No X	0.877122	1	0.00917007
471201	1	102	-0.367885	No X	0.888807	1	0.00926817
471202	1	103	0.289863	No X	0.000754664	0.2	0.000555443
471203	1	104	0.665583	No X	0.855789	1	0.00805643
471204	1	105	0.406716	No X	0.967758	1	0.0333206
471205	1	106	-0.0555747	No X	0.984639	1	0.0884891
471206	1	107	-0.200935	No X	0.888809	1	0.00926817
471207	1	108	-0.918457	No X	0.779343	0.8	0.00358793
471208	1	109	-0.962308	No X	0.888811	1	0.00926817
471209	1	110	0.138768	No X	0.927021	1	0.0165223
471210	1	111	-0.359613	No X	0.9317	1	0.0169834
471211	1	112	0.15545	No X	0.717356	0.8	0.00254272
471212	1	113	0.342154	No X	0.870202	1	0.0086999
471213	1	114	-0.230217	No X	0.717358	0.8	0.00254272
471214	1	115	-0.338888	No X	0.71736	0.8	0.00254272
471215	1	116	-0.220932	No X	0.851826	1	0.00745333
471216	1	117	-0.273627	No X	0.888814	1	0.00926817
471217	1	118	0.529911	No X	0.965528	1	0.03192
471218	1	119	-0.779597	No X	0.877124	1	0.00917007
471219	1	120	-0.298528	No X	0.877126	1	0.00917007
471220	1	121	-0.235956	No X	0.877128	1	0.00917007
471221	1	122	-0.904941	No X	0.875797	1	0.00894624
471222	1	123	0.540718	No X	0.733776	0.8	0.00300613
471223	1	124	0.0873092	No X	0.0558005	0.2	0.00118164
471224	1	125	0.368996	No X	0.0601924	0.2	0.00119359
471225	1	126	-0.793304	No X	0.505929	0.6	0.00172474
471226	1	127	-0.783233	No X	0.717362	0.8	0.00254272
471227	1	128	0.138519	No X	0.717365	0.8	0.00254272
471228	1	129	0.971736	No X	0.888816	1	0.00926817
471229	1	130	0.384246	No X	0.906855	1	0.0100017
471230	1	131	0.657522	No X	0.855791	1	0.00805643
471231	1	132	0.644903	No X	0.848572	1	0.00723182
471232	1	133	-0.171285	No X	0.870408	1	0.0087776
471233	1	134	-0.131561	No X	0.87041	1	0.0087776
471234	1	135	-0.208945	No X	0.87713	1	0.00917007
471235	1	136	-0.918393	No X	0.888818	1	0.00926817
471236	1	137	0.504804	No X	0.752568	0.8	0.00312958
471237	1	138	0.00424455	No X	0.877132	1	0.00917007
471238	1	139	-0.0952821	No X	0.807374	1	0.00510412
471239	1	140	0.505143	No X	0.726027	0.8	0.00259055
471240	1	141	0.800718	No X	0.88882	1	0.00926817
471241	1	142	-0.299652	No X	0.729647	0.8	0.00282036
471242	1	143	-0.229479	No X	0.733778	0.8	0.00300613
471243	1	144	-0.503672	No X	0.855793	1	0.00805643
471244	1	145	-0.626784	No X	0.875799	1	0.00894624
471245	1	146	-0.889996	No X	0.87601	1	0.00899721
471246	1	147	-0.795692	No X	0.888822	1	0.00926817
471247	1	148	-0.526076	No X	0.877134	1	0.00917007
471248	1	149	0.525186	No X	0.888824	1	0.00926817
471249	1	150	-0.729578	No X	0.888826	1	0.00926817
471250	1	151	-0.446061	No X	0.694895	0.8	0.00189033
471251	1	152	0.911561	No X	0.8382	1	0.00630483
471252	1	153	0.837697	No X	0.851829	1	0.00745333
471253	1	154	0.15305	No X	0.851831	1	0.00745333
471254	1	155	-0.00968442	No X	0.838381	1	0.00635459
471255	1	156	0.525418	No X	0.838383	1	0.00635459
471256	1	157	-0.49753	No X	0.888828	1	0.00926817
471257	1	158	-0.439173	No X	0.960211	1	0.026259
471258	1	159	-0.626164	No X	0.717367	0.8	0.00254272
471259	1	160	-0.601405	No X	0.717369	0.8	0.00254272
471260	1	161	0.133902	No X	0.855795	1	0.00805643
471261	1	162	0.0256209	No X	0.877136	1	0.00917007
471262	1	163	0.670233	No X	0.888831	1	0.00926817
471263	1	164	0.736179	No X	0.927023	1	0.0165223
471264	1	165	0.448178	No X	0.75257	0.8	0.00312958
471265	1	166	0.744642	No X	0.855798	1	0.00805643
471266	1	167	-0.299856	No X	0.0604093	0.2	0.0011961
471267	1	168	0.683991	No X	0.726029	0.8	0.00259055
471268	1	169	0.948847	No X	0.717371	0.8	0.00254272
471269	1	170	0.6483	No X	0.843944	1	0.006721
471270	1	171	0.9542	No X	0.864416	1	0.00836891
471271	1	172	-0.0634435	No X	0.870223	1	0.00871229
471272	1	173	-0.691677	No X	0.869403	1	0.00854399
471273	1	174	0.900327	No X	0.789564	0.8	0.00414762
471274	1	175	-0.483799	No X	0.780835	0.8	0.00365838
471275	1	176	-0.801073	No X	0.796185	0.8	0.00464073
471276	1	177	0.953887	No X	0.8558	1	0.00805643
471277	1	178	0.837862	No X	0.789566	0.8	0.00414762
471278	1	179	0.00878372	No X	0.81221	1	0.00580043
471279	1	180	-0.704419	No X	0.752572	0.8	0.00312958
471280	1	181	0.470166	No X	0.870412	1	0.0087776
471281	1	182	-0.8143	No X	0.888833	1	0.00926817
471282	1	183	0.975249	No X	0.888835	1	0.00926817
471283	1	184	-0.397522	No X	0.888837	1	0.00926817
471284	1	185	-0.980663	No X	0.946364	1	0.0201968
471285	1	186	-0.386109	No X	0.797878	0.8	0.00480953
471286	1	187	0.992682	No X	0.888839	1	0.00926817
471287	1	188	0.0447082	No X	0.877139	1	0.00917007
471288	1	189	0.0447082	No X	0.877141	1	0.00917007
471289	1	190	0.586173	No X	0.802318	1	0.00488956
471290	1	191	-0.520243	No X	0.877143	1	0.00917007
471291	1	192	-0.31141	No X	0.946366	1	0.0201968
471292	1	193	0.611663	No X	0.785263	0.8	0.00386951
471293	1	194	-0.539344	No X	0.73378	0.8	0.00300613
471294	1	195	0.693281	No X	0.870415	1	0.0087776
471295	1	196	0.375067	No X	0.931702	1	0.0169834
471296	1	197	-0.772835	No X	0.877145	1	0.00917007
471297	1	198	0.0407356	No X	0.782123	0.8	0.00379825
471298	1	199	0.256646	No X	0.870417	1	0.0087776
471299	1	200	0.126944	No X	0.877147	1	0.00917007
471300	1	201	-0.421643	No X	0.0604114	0.2	0.0011961
471301	1	202	-0.629132	No X	0.0604135	0.2	0.0011961
471302	1	203	-0.00205398	No X	0.911043	1	0.0109287
471303	1	204	0.187987	No X	0.888841	1	0.00926817
471304	1	205	0.646721	No X	0.877149	1	0.00917007
471305	1	206	-0.0859077	No X	0.783783	0.8	0.00384009
471306	1	207	-0.727227	No X	0.944512	1	0.0194448
471307	1	208	-0.449708	No X	0.985634	1	0.0977147
471308	1	209	0.0147047	No X	0.0637978	0.2	0.00131865
471309	1	210	0.619767	No X	0.950169	1	0.021682
471310	1	211	0.914577	No X	0.717373	0.8	0.00254272
471311	1	212	0.676123	No X	0.717375	0.8	0.00254272
471312	1	213	-0.778261	No X	0.809912	1	0.00545243
471313	1	214	-0.65461	No X	0.877151	1	0.00917007
471314	1	215	-0.312102	No X	0.851833	1	0.00745333
471315	1	216	-0.698302	No X	0.0637999	0.2	0.00131865
471316	1	217	0.336958	No X	0.717377	0.8	0.00254272
471317	1	218	-0.278517	No X	0.851304	1	0.00744663
471318	1	219	-0.266554	No X	0.923264	1	0.0148914
471319	1	220	-0.137693	No X	0.899513	1	0.00957987
471320	1	221	-0.185896	No X	0.888843	1	0.00926817
471321	1	222	-0.441363	No X	0.779345	0.8	0.00358793
471322	1	223	-0.710939	No X	0.870419	1	0.0087776
471323	1	224	0.210111	No X	0.782125	0.8	0.00379825
471324	1	225	-0.208598	No X	0.717379	0.8	0.00254272
471325	1	226	0.313	No X	0.888845	1	0.00926817
471326	1	227	0.290139	No X	0.782127	0.8	0.00379825
471327	1	228	-0.690675	No X	0.931704	1	0.0169834
471328	1	229	-0.738337	No X	0.870421	1	0.0087776
471329	1	230	-0.985951	No X	0.83894	1	0.00641645
471330	1	231	-0.908912	No X	0.877153	1	0.00917007
471331	1	232	-0.567907	No X	0.848574	1	0.00723182
471332	1	233	0.0759476	No X	0.79788	0.8	0.00480953
471333	1	234	-0.335175	No X	0.888848	1	0.00926817
471334	1	235	-0.0565671	No X	0.855802	1	0.00805643
471335	1	236	-0.183977	No X	0.733782	0.8	0.00300613
471336	1	237	0.074964	No X	0.733784	0.8	0.00300613
471337	1	238	-0.0607788	No X	0.694695	0.8	0.00187658
471338	1	239	0.258433	No X	0.717382	0.8	0.00254272
471339	1	240	-0.21568	No X	0.877156	1	0.00917007
471340	1	241	-0.40415	No X	0.717384	0.8	0.00254272
471341	1	242	0.690275	No X	0.717386	0.8	0.00254272
471342	1	243	-0.529453	No X	0.877158	1	0.00917007
471343	1	244	-0.0399973	No X	0.869405	1	0.00854399
471344	1	245	0.682215	No X	0.87716	1	0.00917007
471345	1	246	-0.910227	No X	0.877162	1	0.00917007
471346	1	247	-0.488827	No X	0.733786	0.8	0.00300613
471347	1	248	-0.318688	No X	0.869407	1	0.00854399
471348	1	249	-0.404869	No X	0.920714	1	0.0137372
471349	1	250	0.241996	No X	0.855804	1	0.00805643
471350	1	251	-0.721516	No X	0.795259	0.8	0.00439635
471351	1	252	-0.097614	No X	0.88885	1	0.00926817
471352	1	253	-0.627775	No X	0.717388	0.8	0.00254272
471353	1	254	-0.23101	No X	0.877164	1	0.00917007
471354	1	255	-0.275453	No X	0.752574	0.8	0.00312958
471355	1	256	0.302645	No X	0.789568	0.8	0.00414762
471356	1	257	0.975325	No X	0.838385	1	0.00635459
471357	1	258	-0.705721	No X	0.877166	1	0.00917007
471358	1	259	-0.276079	No X	0.851835	1	0.00745333
471359	1	260	-0.937376	No X	0.796188	0.8	0.00464073
471360	1	261	0.0101551	No X	0.923511	1	0.0151096
471361	1	262	0.81562	No X	0.71739	0.8	0.00254272
471362	1	263	-0.565601	No X	0.927025	1	0.0165223
471363	1	264	-0.948783	No X	0.965409	1	0.0318372
471364	1	265	0.756879	No X	0.797646	0.8	0.00474724
471365	1	266	0.947497	No X	0.855806	1	0.00805643
471366	1	267	0.741366	No X	0.504694	0.6	0.00166268
471367	1	268	0.582335	No X	0.733789	0.8	0.00300613
471368	1	269	0.0416758	No X	0.870225	1	0.00871229
471369	1	270	0.197226	No X	0.458953	0.6	0.00141089
471370	1	271	0.908606	No X	0.752576	0.8	0.00312958
471371	1	272	-0.601597	No X	0.0604156	0.2	0.0011961
471372	1	273	0.603063	No X	0.717392	0.8	0.00254272
471373	1	274	0.903558	No X	0.717394	0.8	0.00254272
471374	1	275	0.854145	No X	0.888852	1	0.00926817
471375	1	276	0.875137	No X	0.888854	1	0.00926817
471376	1	277	-0.1557	No X	0.717396	0.8	0.00254272
471377	1	278	0.681892	No X	0.504696	0.6	0.00166268
471378	1	279	0.719843	No X	0.855808	1	0.00805643
471379	1	280	-0.492864	No X	0.911609	1	0.0109404
471380	1	281	0.231453	No X	0.950171	1	0.021682
471381	1	282	0.516445	No X	0.77856	0.8	0.00343999
471382	1	283	0.608175	No X	0.0604178	0.2	0.0011961
471383	1	284	0.0564901	No X	0.717399	0.8	0.00254272
471384	1	285	0.474776	No X	0.779347	0.8	0.00358793
471385	1	286	0.826476	No X	0.870423	1	0.0087776
471386	1	287	0.963403	No X	0.727539	0.8	0.00267778
471387	1	288	0.785537	No X	0.694697	0.8	0.00187658
471388	1	289	0.5077	No X	0.699457	0.8	0.00228751
471389	1	290	-0.710982	No X	0.717401	0.8	0.00254272
471390	1	291	-0.275935	No X	0.888856	1	0.00926817
471391	1	292	-0.690322	No X	0.792393	0.8	0.00420003
471392	1	293	-0.949431	No X	0.0604199	0.2	0.0011961
471393	1	294	0.332397	No X	0.888858	1	0.00926817
471394	1	295	-0.351943	No X	0.983759	1	0.0846692
471395	1	296	0.812167	No X	0.877168	1	0.00917007
471396	1	297	-0.445973	No X	0.98107	1	0.0654337
471397	1	298	0.787472	No X	0.85581	1	0.00805643
471398	1	299	-0.702587	No X	0.784045	0.8	0.00384083
471399	1	300	-0.158604	No X	0.951606	1	0.022678
471400	1	301	-0.856295	No X	0.870425	1	0.0087776
471401	1	302	-0.717085	No X	0.870427	1	0.0087776
471402	1	303	-0.79969	No X	0.733791	0.8	0.00300613
471403	1	304	-0.215413	No X	0.717403	0.8	0.00254272
471404	1	305	-0.439548	No X	0.717405	0.8	0.00254272
471405	1	306	0.0834146	No X	0.876012	1	0.00899721
471406	1	307	-0.797493	No X	0.829627	1	0.00597232
471407	1	308	-0.80754	No X	0.733793	0.8	0.00300613
471408	1	309	0.361173	No X	0.969599	1	0.038109
471409	1	310	-0.343854	No X	0.88886	1	0.00926817
471410	1	311	0.209282	No X	0.855812	1	0.00805643
471411	1	312	-0.592028	No X	0.797882	0.8	0.00480953
471412	1	313	-0.953983	No X	0.870429	1	0.0087776
471413	1	314	0.937977	No X	0.779349	0.8	0.00358793
471414	1	315	0.747492	No X	0.870432	1	0.0087776
471415	1	316	0.831056	No X	0.87717	1	0.00917007
471416	1	317	0.816882	No X	0.717407	0.8	0.00254272
471417	1	318	0.343246	No X	0.733795	0.8	0.00300613
471418	1	319	0.682538	No X	0.797884	0.8	0.00480953
471419	1	320	-0.0533414	No X	0.870434	1	0.0087776
471420	1	321	0.944791	No X	0.717409	0.8	0.00254272
471421	1	322	-0.359799	No X	0.981724	1	0.071048
471422	1	323	-0.316349	No X	0.829629	1	0.00597232
471423	1	324	0.454388	No X	0.888862	1	0.00926817
471424	1	325	-0.984973	No X	0.875963	1	0.00899328
471425	1	326	0.478804	No X	0.877173	1	0.00917007
471426	1	327	0.879854	No X	0.864418	1	0.00836891
471427	1	328	0.355565	No X	0.931706	1	0.0169834
471428	1	329	-0.782669	No X	0.848576	1	0.00723182
471429	1	330	-0.18726	No X	0.877175	1	0.00917007
471430	1	331	-0.507198	No X	0.921215	1	0.0140184
471431	1	332	0.278894	No X	0.888865	1	0.00926817
471432	1	333	0.165053	No X	0.78957	0.8	0.00414762
471433	1	334	-0.667975	No X	0.717411	0.8	0.00254272
471434	1	335	0.309318	No X	0.717413	0.8	0.00254272
471435	1	336	0.365097	No X	0.797584	0.8	0.00474075
471436	1	337	-0.880153	No X	0.877177	1	0.00917007
471437	1	338	-0.239935	No X	0.717416	0.8	0.00254272
471438	1	339	-0.169113	No X	0.733797	0.8	0.00300613
471439	1	340	0.823564	No X	0.888867	1	0.00926817
471440	1	341	0.823564	No X	0.888869	1	0.00926817
471441	1	342	-0.174078	No X	0.870436	1	0.0087776
471442	1	343	0.510463	No X	0.789572	0.8	0.00414762
471443	1	344	-0.535382	No X	0.983476	1	0.0823106
471444	1	345	0.803137	No X	0.846961	1	0.00699524
471445	1	346	0.333229	No X	0.694699	0.8	0.00187658
471446	1	347	0.0773136	No X	0.733799	0.8	0.00300613
471447	1	348	-0.0572263	No X	0.812212	1	0.00580043
471448	1	349	-0.954163	No X	0.78213	0.8	0.00379825
471449	1	350	-0.707605	No X	0.733801	0.8	0.00300613
471450	1	351	-0.0693627	No X	0.764462	0.8	0.0032158
471451	1	352	0.630174	No X	0.717418	0.8	0.00254272
471452	1	353	0.031948	No X	0.716682	0.8	0.00246862
471453	1	354	-0.971899	No X	0.0558239	0.2	0.00118545
471454	1	355	0.829118	No X	0.931708	1	0.0169834
471455	1	356	-0.0859541	No X	0.870438	1	0.0087776
471456	1	357	0.853535	No X	0.855449	1	0.0080022
471457	1	358	-0.156213	No X	0.888871	1	0.00926817
471458	1	359	-0.127948	No X	0.888873	1	0.00926817
471459	1	360	0.25236	No X	0.0622268	0.2	0.00123183
471460	1	361	-0.558885	No X	0.877179	1	0.00917007
471461	1	362	-0.793409	No X	0.87044	1	0.0087776
471462	1	363	0.744471	No X	0.505931	0.6	0.00172474
471463	1	364	0.373143	No X	0.764464	0.8	0.0032158
471464	1	365	0.6749	No X	0.877181	1	0.00917007
471465	1	366	0.495758	No X	0.855815	1	0.00805643
471466	1	367	-0.694345	No X	0.888875	1	0.00926817
471467	1	368	-0.819032	No X	0.837567	1	0.00628706
471468	1	369	0.93033	No X	0.95326	1	0.0231191
471469	1	370	-0.961388	No X	0.888877	1	0.00926817
471470	1	371	-0.889152	No X	0.797586	0.8	0.00474075
471471	1	372	0.79209	No X	0.969707	1	0.0381519
471472	1	373	0.310233	No X	0.93171	1	0.0169834
471473	1	374	-0.980194	No X	0.877183	1	0.00917007
471474	1	375	0.698057	No X	0.877185	1	0.00917007
471475	1	376	-0.00916551	No X	0.789574	0.8	0.00414762
471476	1	377	0.1194	No X	0.877187	1	0.00917007
471477	1	378	-0.958161	No X	0.946368	1	0.0201968
471478	1	379	0.549115	No X	0.87719	1	0.00917007
471479	1	380	0.469799	No X	0.909916	1	0.0103147
471480	1	381	-0.947029	No X	0.811081	1	0.00577569
471481	1	382	-0.309611	No X	0.899515	1	0.00957987
471482	1	383	-0.955956	No X	0.829631	1	0.00597232
471483	1	384	0.547667	No X	0.877192	1	0.00917007
471484	1	385	-0.316255	No X	0.877194	1	0.00917007
471485	1	386	0.70132	No X	0.838581	1	0.00638405
471486	1	387	-0.658837	No X	0.789576	0.8	0.00414762
471487	1	388	0.27804	No X	0.784047	0.8	0.00384083
471488	1	389	0.340663	No X	0.71742	0.8	0.00254272
471489	1	390	0.0336976	No X	0.764466	0.8	0.0032158
471490	1	391	0.330493	No X	0.789578	0.8	0.00414762
471491	1	392	-0.0208963	No X	0.789581	0.8	0.00414762
471492	1	393	0.611846	No X	0.793188	0.8	0.0043063
471493	1	394	0.627086	No X	0.855817	1	0.00805643
471494	1	395	0.574985	No X	0.85087	1	0.00736099
471495	1	396	0.961059	No X	0.977224	1	0.0476169
471496	1	397	-0.60403	No X	0.505676	0.6	0.00169955
471497	1	398	-0.433336	No X	0.829633	1	0.00597232
471498	1	399	0.474332	No X	0.924982	1	0.0156997
471499	1	400	-0.809404	No X	0.797886	0.8	0.00480953
471500	1	401	0.478514	No X	0.877196	1	0.00917007
471501	1	402	0.619118	No X	0.870442	1	0.0087776
471502	1	403	0.161341	No X	0.888879	1	0.00926817
471503	1	404	0.540596	No X	0.876014	1	0.00899721
471504	1	405	-0.252885	No X	0.797888	0.8	0.00480953
471505	1	406	-0.867266	No X	0.888882	1	0.00926817
471506	1	407	-0.556761	No X	0.829635	1	0.00597232
471507	1	408	0.739501	No X	0.888884	1	0.00926817
471508	1	409	0.72687	No X	0.899517	1	0.00957987
471509	1	410	-0.521379	No X	0.888886	1	0.00926817
471510	1	411	-0.917254	No X	0.855819	1	0.00805643
471511	1	412	-0.668976	No X	0.870444	1	0.0087776
471512	1	413	0.74355	No X	0.775994	0.8	0.00341421
471513	1	414	-0.568059	No X	0.870447	1	0.0087776
471514	1	415	0.0284503	No X	0.851837	1	0.00745333
471515	1	416	-0.762046	No X	0.792395	0.8	0.00420003
471516	1	417	-0.0179842	No X	0.838202	1	0.00630483
471517	1	418	-0.140541	No X	0.807897	1	0.00514996
471518	1	419	0.284453	No X	0.851839	1	0.00745333
471519	1	420	0.74448	No X	0.717422	0.8	0.00254272
471520	1	421	-0.803588	No X	0.716684	0.8	0.00246862
471521	1	422	0.127515	No X	0.853587	1	0.00757126
471522	1	423	-0.318237	No X	0.877198	1	0.00917007
471523	1	424	0.321633	No X	0.888888	1	0.00926817
471524	1	425	0.0536674	No X	0.0631877	0.2	0.00129905
471525	1	426	-0.185536	No X	0.733803	0.8	0.00300613
471526	1	427	0.0375565	No X	0.060422	0.2	0.0011961
471527	1	428	0.355409	No X	0.8772	1	0.00917007
471528	1	429	0.898498	No X	0.877202	1	0.00917007
471529	1	430	0.774897	No X	0.789583	0.8	0.00414762
471530	1	431	-0.933771	No X	0.782132	0.8	0.00379825
471531	1	432	0.166572	No X	0.0604241	0.2	0.0011961
471532	1	433	-0.584094	No X	0.88889	1	0.00926817
471533	1	434	0.27013	No X	0.733806	0.8	0.00300613
471534	1	435	-0.582685	No X	0.717424	0.8	0.00254272
471535	1	436	-0.904483	No X	0.987541	1	0.115906
471536	1	437	-0.622071	No X	0.717426	0.8	0.00254272
471537	1	438	-0.361911	No X	0.851841	1	0.00745333
471538	1	439	-0.671438	No X	0.888892	1	0.00926817
471539	1	440	-0.636208	No X	0.855821	1	0.00805643
471540	1	441	-0.676043	No X	0.807971	1	0.00517929
471541	1	442	-0.249767	No X	0.877204	1	0.00917007
471542	1	443	0.546281	No X	0.732913	0.8	0.00287537
471543	1	444	0.826976	No X	0.888894	1	0.00926817
471544	1	445	0.436215	No X	0.888896	1	0.00926817
471545	1	446	0.72456	No X	0.870449	1	0.0087776
471546	1	447	0.16767	No X	0.79789	0.8	0.00480953
471547	1	448	0.665876	No X	0.797892	0.8	0.00480953
471548	1	449	-0.589849	No X	0.0638021	0.2	0.00131865
471549	1	450	0.437816	No X	0.899519	1	0.00957987
471550	1	451	0.218479	No X	0.992881	1	0.239808
471551	1	452	-0.53709	No X	0.811083	1	0.00577569
471552	1	453	-0.474418	No X	0.864084	1	0.00831008
471553	1	454	0.71364	No X	0.888899	1	0.00926817
471554	1	455	0.759607	No X	0.733808	0.8	0.00300613
471555	1	456	-0.956407	No X	0.906857	1	0.0100017
471556	1	457	0.0535217	No X	0.752579	0.8	0.00312958
471557	1	458	0.659706	No X	0.877207	1	0.00917007
471558	1	459	0.340611	No X	0.888901	1	0.00926817
471559	1	460	-0.965289	No X	0.877209	1	0.00917007
471560	1	461	-0.990656	No X	0.888903	1	0.00926817
471561	1	462	0.332317	No X	0.983536	1	0.08246
471562	1	463	0.931159	No X	0.983761	1	0.0846692
471563	1	464	0.4283	No X	0.98686	1	0.106858
471564	1	465	0.0817885	No X	0.94637	1	0.0201968
471565	1	466	-0.188	No X	0.993657	1	0.280402
471566	1	467	-0.197201	No X	0.969709	1	0.0381519
471567	1	468	-0.565155	No X	0.946372	1	0.0201968
471568	1	469	-0.0877122	No X	0.888905	1	0.00926817
471569	1	470	0.81374	No X	0.985636	1	0.0977147
471570	1	471	0.666706	No X	0.993229	1	0.262265
471571	1	472	0.25377	No X	0.995304	1	0.451354
471572	1	473	-0.752509	No X	0.969711	1	0.0381519
471573	1	474	-0.716136	No X	0.995168	1	0.428091
471574	1	475	-0.82246	No X	0.968948	1	0.0361624
471575	1	476	-0.933229	No X	0.870451	1	0.0087776
471576	1	477	-0.506493	No X	0.802416	1	0.00492189
471577	1	478	-0.109031	No X	0.888907	1	0.00926817
471578	1	479	0.205878	No X	0.782134	0.8	0.00379825
471579	1	480	-0.0608148	No X	0.776343	0.8	0.00342039
471580	1	481	0.526425	No X	0.79619	0.8	0.00464073
471581	1	482	0.234079	No X	0.877211	1	0.00917007
471582	1	483	-0.377051	No X	0.854711	1	0.00796991
471583	1	484	-0.35219	No X	0.810581	1	0.00559137
471584	1	485	-0.134166	No X	0.846963	1	0.00699524
471585	1	486	0.188811	No X	0.717428	0.8	0.00254272
471586	1	487	0.284519	No X	0.851844	1	0.00745333
471587	1	488	-0.100661	No X	0.888909	1	0.00926817
471588	1	489	-0.295717	No X	0.696532	0.8	0.0020839
471589	1	490	-0.168604	No X	0.888911	1	0.00926817
471590	1	492	-0.831246	No X	0.855823	1	0.00805643
471591	1	493	-0.525976	No X	0.964986	1	0.0314432
471592	1	494	0.558188	No X	0.854713	1	0.00796991
471593	1	495	-0.358145	No X	0.855825	1	0.00805643
471594	1	496	0.643511	No X	0.877213	1	0.00917007
471595	1	497	0.299556	No X	0.0556581	0.2	0.00116851
471596	1	498	-0.517139	No X	0.73381	0.8	0.00300613
471597	1	499	0.968357	No X	0.851846	1	0.00745333
471598	1	500	0.705013	No X	0.870453	1	0.0087776
471599	1	501	0.801642	No X	0.870455	1	0.0087776
471600	1	502	-0.0192905	No X	0.71743	0.8	0.00254272
471601	1	503	0.415268	No X	0.797648	0.8	0.00474724
471602	1	504	-0.717971	No X	0.783786	0.8	0.00384009
471603	1	505	0.409764	No X	0.888913	1	0.00926817
471604	1	506	-0.954296	No X	0.797895	0.8	0.00480953
471605	1	507	-0.951777	No X	0.829637	1	0.00597232
471606	1	508	0.593201	No X	0.764468	0.8	0.0032158
471607	1	509	0.127586	No X	0.716686	0.8	0.00246862
471608	1	510	0.709405	No X	0.733812	0.8	0.00300613
471609	1	511	0.434018	No X	0.84232	1	0.00659201
471610	1	512	-0.190903	No X	0.829639	1	0.00597232
471611	1	513	0.0307959	No X	0.855827	1	0.00805643
471612	1	514	0.635692	No X	0.79319	0.8	0.0043063
471613	1	515	-0.763392	No X	0.76447	0.8	0.0032158
471614	1	516	0.455382	No X	0.911611	1	0.0109404
471615	1	517	-0.120125	No X	0.967333	1	0.0330718
471616	1	518	-0.018867	No X	0.888916	1	0.00926817
471617	1	519	-0.783219	No X	0.877215	1	0.00917007
471618	1	520	0.130863	No X	0.979084	1	0.0546417
471619	1	521	-0.242249	No X	0.789585	0.8	0.00414762
471620	1	522	0.671663	No X	0.960213	1	0.026259
471621	1	523	0.587751	No X	0.946374	1	0.0201968
471622	1	524	0.920148	No X	0.969714	1	0.0381519
471623	1	525	0.0857766	No X	0.877217	1	0.00917007
471624	1	526	0.789833	No X	0.888918	1	0.00926817
471625	1	527	-0.301086	No X	0.88892	1	0.00926817
471626	1	528	-0.440008	No X	0.829642	1	0.00597232
471627	1	529	0.889136	No X	0.733814	0.8	0.00300613
471628	1	530	-0.310706	No X	0.500642	0.6	0.00152828
471629	1	531	-0.586056	No X	0.877219	1	0.00917007
471630	1	532	0.00735897	No X	0.717433	0.8	0.00254272
471631	1	533	-0.0516461	No X	0.888922	1	0.00926817
471632	1	534	-0.968682	No X	0.888924	1	0.00926817
471633	1	535	0.531376	No X	0.717435	0.8	0.00254272
471634	1	536	0.375856	No X	0.877221	1	0.00917007
471635	1	537	0.908676	No X	0.968421	1	0.0354003
471636	1	538	-0.332722	No X	0.838583	1	0.00638405
471637	1	539	0.336571	No X	0.877224	1	0.00917007
471638	1	540	-0.88763	No X	0.870457	1	0.0087776
471639	1	541	0.893878	No X	0.717437	0.8	0.00254272
471640	1	542	-0.219923	No X	0.851848	1	0.00745333
471641	1	543	0.919821	No X	0.797897	0.8	0.00480953
471642	1	544	-0.10859	No X	0.725326	0.8	0.002545
471643	1	545	-0.619144	No X	0.717439	0.8	0.00254272
471644	1	546	-0.842348	No X	0.855829	1	0.00805643
471645	1	547	-0.943523	No X	0.780493	0.8	0.00363164
471646	1	548	0.0610279	No X	0.855832	1	0.00805643
471647	1	549	-0.0467643	No X	0.877226	1	0.00917007
471648	1	550	0.521992	No X	0.752581	0.8	0.00312958
471649	1	551	-0.961999	No X	0.792397	0.8	0.00420003
471650	1	552	0.218431	No X	0.855834	1	0.00805643
471651	1	553	-0.235638	No X	0.979477	1	0.0566299
471652	1	554	-0.872806	No X	0.986767	1	0.105552
471653	1	555	-0.845616	No X	0.902546	1	0.00965478
471654	1	556	-0.940402	No X	0.933196	1	0.0174993
471655	1	557	-0.629872	No X	0.953262	1	0.0231191
471656	1	558	-0.729576	No X	0.0638042	0.2	0.00131865
471657	1	559	0.575864	No X	0.829644	1	0.00597232
471658	1	560	-0.991047	No X	0.797899	0.8	0.00480953
471659	1	561	0.707957	No X	0.694897	0.8	0.00189033
471660	1	562	0.728936	No X	0.733816	0.8	0.00300613
471661	1	563	0.313766	No X	0.851306	1	0.00744663
471662	1	564	-0.720236	No X	0.716382	0.8	0.00245325
471663	1	565	0.0252268	No X	0.717441	0.8	0.00254272
471664	1	566	-0.944326	No X	0.870459	1	0.0087776
471665	1	567	0.198369	No X	0.796192	0.8	0.00464073
471666	1	568	0.319674	No X	0.792399	0.8	0.00420003
471667	1	569	0.616753	No X	0.779351	0.8	0.00358793
471668	1	570	-0.129552	No X	0.807973	1	0.00517929
471669	1	571	0.874476	No X	0.752583	0.8	0.00312958
471670	1	572	0.99742	No X	0.839376	1	0.00647828
471671	1	573	0.592732	No X	0.869409	1	0.00854399
471672	1	574	-0.221098	No X	0.796194	0.8	0.00464073
471673	1	575	-0.567574	No X	0.877228	1	0.00917007
471674	1	576	-0.0530501	No X	0.888926	1	0.00926817
471675	1	577	-0.0984658	No X	0.86442	1	0.00836891
471676	1	578	-0.789645	No X	0.870461	1	0.0087776
471677	1	579	-0.357832	No X	0.752585	0.8	0.00312958
471678	1	580	-0.681055	No X	0.797901	0.8	0.00480953
471679	1	581	0.538025	No X	0.848398	1	0.00719849
471680	1	582	-0.73525	No X	0.870464	1	0.0087776
471681	1	583	0.33566	No X	0.876016	1	0.00899721
471682	1	584	0.894974	No X	0.907198	1	0.0102457
471683	1	585	-0.206414	No X	0.969716	1	0.0381519
471684	1	586	0.347356	No X	0.980224	1	0.0613499
471685	1	587	0.294704	No X	0.984788	1	0.0898966
471686	1	588	0.580648	No X	0.696534	0.8	0.0020839
471687	1	589	-0.934388	No X	0.855836	1	0.00805643
471688	1	590	0.279393	No X	0.855838	1	0.00805643
471689	1	591	-0.161316	No X	0.733818	0.8	0.00300613
471690	1	592	0.602826	No X	0.713236	0.8	0.00236577
471691	1	593	0.1254	No X	0.875801	1	0.00894624
471692	1	594	-0.630903	No X	0.717443	0.8	0.00254272
471693	1	595	0.229624	No X	0.85584	1	0.00805643
471694	1	596	0.0449714	No X	0.87723	1	0.00917007
471695	1	597	0.780798	No X	0.789587	0.8	0.00414762
471696	1	598	0.0315789	No X	0.797903	0.8	0.00480953
471697	1	599	-0.191927	No X	0.257334	0.4	0.00137248
471698	1	600	-0.215312	No X	0.505933	0.6	0.00172474
471699	1	601	-0.401957	No X	0.968423	1	0.0354003
471700	1	602	-0.938064	No X	0.829646	1	0.00597232
471701	1	603	-0.229535	No X	0.752587	0.8	0.00312958
471702	1	604	-0.790276	No X	0.500865	0.6	0.00154215
471703	1	605	0.397567	No X	0.855842	1	0.00805643
471704	1	606	0.351147	No X	0.0638063	0.2	0.00131865
471705	1	607	-0.0669958	No X	0.717445	0.8	0.00254272
471706	1	608	0.121826	No X	0.73382	0.8	0.00300613
471707	1	609	0.34502	No X	0.864422	1	0.00836891
471708	1	610	0.886488	No X	0.877232	1	0.00917007
471709	1	611	0.615914	No X	0.888928	1	0.00926817
471710	1	612	0.610761	No X	0.877234	1	0.00917007
471711	1	613	0.829776	No X	0.764473	0.8	0.0032158
471712	1	614	-0.12574	No X	0.796196	0.8	0.00464073
471713	1	615	-0.776971	No X	0.877236	1	0.00917007
471714	1	616	-0.633779	No X	0.877238	1	0.00917007
471715	1	617	0.0638607	No X	0.925133	1	0.0158601
471716	1	618	0.849321	No X	0.788879	0.8	0.00401108
471717	1	619	0.481745	No X	0.877241	1	0.00917007
471718	1	620	-0.723193	No X	0.926902	1	0.0164646
471719	1	621	-0.643226	No X	0.779353	0.8	0.00358793
471720	1	622	0.00789044	No X	0.88893	1	0.00926817
471721	1	623	-0.904522	No X	0.829648	1	0.00597232
471722	1	624	0.30087	No X	0.869411	1	0.00854399
471723	1	625	0.711131	No X	0.82965	1	0.00597232
471724	1	626	-0.711555	No X	0.717447	0.8	0.00254272
471725	1	627	-0.254455	No X	0.793192	0.8	0.0043063
471726	1	628	0.729268	No X	0.733823	0.8	0.00300613
471727	1	629	-0.630671	No X	0.944514	1	0.0194448
471728	1	630	-0.749793	No X	0.797221	0.8	0.00470762
471729	1	631	0.224784	No X	0.797905	0.8	0.00480953
471730	1	632	0.714199	No X	0.853455	1	0.00757022
471731	1	633	0.50989	No X	0.807975	1	0.00517929
471732	1	634	0.681105	No X	0.855844	1	0.00805643
471733	1	635	-0.470623	No X	0.864424	1	0.00836891
471734	1	636	0.817067	No X	0.877243	1	0.00917007
471735	1	637	-0.27741	No X	0.810543	1	0.00549772
471736	1	638	0.744873	No X	0.888933	1	0.00926817
471737	1	639	0.404253	No X	0.783788	0.8	0.00384009
471738	1	640	-0.320495	No X	0.870466	1	0.0087776
471739	1	641	0.127065	No X	0.969601	1	0.038109
471740	1	642	-0.242945	No X	0.846965	1	0.00699524
471741	1	643	0.72563	No X	0.829652	1	0.00597232
471742	1	644	0.607025	No X	0.888935	1	0.00926817
471743	1	645	0.423235	No X	0.888937	1	0.00926817
471744	1	646	0.299103	No X	0.980226	1	0.0613499
471745	1	647	0.914482	No X	0.807977	1	0.00517929
471746	1	648	0.921843	No X	0.829654	1	0.00597232
471747	1	649	0.983159	No X	0.844601	1	0.00686181
471748	1	650	-0.348429	No X	0.796198	0.8	0.00464073
471749	1	651	-0.165408	No X	0.797907	0.8	0.00480953
471750	1	652	0.619802	No X	0.844197	1	0.00685144
471751	1	653	-0.346516	No X	0.970591	1	0.0382789
471752	1	654	-0.284128	No X	0.985638	1	0.0977147
471753	1	655	-0.333986	No X	0.846493	1	0.00695692
471754	1	656	-0.243321	No X	0.877245	1	0.00917007
471755	1	657	-0.987181	No X	0.969718	1	0.0381519
471756	1	658	-0.976076	No X	0.877247	1	0.00917007
471757	1	659	-0.891053	No X	0.71745	0.8	0.00254272
471758	1	660	0.349094	No X	0.976361	1	0.0465911
471759	1	661	0.311314	No X	0.98564	1	0.0977147
471760	1	662	0.363937	No X	0.911045	1	0.0109287
471761	1	663	0.356424	No X	0.870468	1	0.0087776
471762	1	664	0.721757	No X	0.864426	1	0.00836891
471763	1	665	-0.938283	No X	0.733825	0.8	0.00300613
471764	1	666	0.882685	No X	0.779355	0.8	0.00358793
471765	1	667	0.375093	No X	0.779357	0.8	0.00358793
471766	1	668	-0.0659782	No X	0.716688	0.8	0.00246862
471767	1	669	-0.176508	No X	0.967335	1	0.0330718
471768	1	670	0.0745321	No X	0.877249	1	0.00917007
471769	1	671	-0.326437	No X	0.848578	1	0.00723182
471770	1	672	-0.582147	No X	0.877251	1	0.00917007
471771	1	673	-0.740435	No X	0.877253	1	0.00917007
471772	1	674	-0.793072	No X	0.877255	1	0.00917007
471773	1	675	-0.325387	No X	0.717452	0.8	0.00254272
471774	1	676	0.950819	No X	0.79312	0.8	0.00427639
471775	1	677	0.513755	No X	0.77936	0.8	0.00358793
471776	1	678	-0.695698	No X	0.77896	0.8	0.00350902
471777	1	679	-0.578892	No X	0.733827	0.8	0.00300613
471778	1	680	-0.80626	No X	0.87047	1	0.0087776
471779	1	681	-0.809875	No X	0.855846	1	0.00805643
471780	1	682	-0.761278	No X	0.877258	1	0.00917007
471781	1	683	-0.855372	No X	0.87726	1	0.00917007
471782	1	684	-0.919415	No X	0.877262	1	0.00917007
471783	1	685	-0.364387	No X	0.96553	1	0.03192
471784	1	686	0.368236	No X	0.970594	1	0.0382789
471785	1	687	-0.770402	No X	0.855849	1	0.00805643
471786	1	688	-0.481875	No X	0.727581	0.8	0.00269409
471787	1	689	-0.941488	No X	0.807979	1	0.00517929
471788	1	690	-0.717053	No X	0.84435	1	0.00685937
471789	1	691	-0.178203	No X	0.764475	0.8	0.0032158
471790	1	692	-0.0232015	No X	0.733829	0.8	0.00300613
471791	1	693	0.853391	No X	0.877264	1	0.00917007
471792	1	694	-0.638778	No X	0.829656	1	0.00597232
471793	1	695	-0.664701	No X	0.877266	1	0.00917007
471794	1	699	-0.741697	No X	0.855851	1	0.00805643
471795	1	700	0.555658	No X	0.916285	1	0.0116425
471796	1	701	0.459887	No X	0.888939	1	0.00926817
471797	1	702	0.554649	No X	0.911613	1	0.0109404
471798	1	703	0.559388	No X	0.888941	1	0.00926817
471799	1	704	0.88368	No X	0.789589	0.8	0.00414762
471800	1	705	0.321834	No X	0.752589	0.8	0.00312958
471801	1	706	-0.898528	No X	0.76527	0.8	0.0032936
471802	1	707	-0.482134	No X	0.933198	1	0.0174993
471803	1	708	-0.525775	No X	0.954516	1	0.0235383
471804	1	709	0.624861	No X	0.989343	1	0.142856
471805	1	710	0.595978	No X	0.789591	0.8	0.00414762
471806	1	711	0.691764	No X	0.870472	1	0.0087776
471807	1	712	-0.0354136	No X	0.920805	1	0.0138379
471808	1	713	-0.0835899	No X	0.920716	1	0.0137372
471809	1	718	-0.331799	No X	0.974235	1	0.0408382
471810	1	719	0.963585	No X	0.797909	0.8	0.00480953
471811	1	720	-0.0891755	No X	0.855853	1	0.00805643
471812	1	721	0.567697	No X	0.877268	1	0.00917007
471813	1	722	0.817447	No X	0.726406	0.8	0.00260943
471814	1	723	0.276363	No X	0.933201	1	0.0174993
471815	1	724	-0.547594	No X	0.946376	1	0.0201968
471816	1	725	-0.551845	No X	0.713676	0.8	0.00239657
471817	1	726	0.752256	No X	0.725702	0.8	0.00258126
471818	1	727	0.52052	No X	0.717454	0.8	0.00254272
471819	1	728	0.531198	No X	0.0604263	0.2	0.0011961
471820	1	729	-0.74939	No X	0.810535	1	0.00547151
471821	1	730	0.0760199	No X	0.888943	1	0.00926817
471822	1	731	-0.838706	No X	0.752591	0.8	0.00312958
471823	1	732	-0.012543	No X	0.944516	1	0.0194448
471824	1	733	0.503341	No X	0.752593	0.8	0.00312958
471825	1	734	-0.830969	No X	0.954518	1	0.0235383
471826	1	735	-0.733708	No X	0.888945	1	0.00926817
471827	1	736	0.0946143	No X	0.870474	1	0.0087776
471828	1	737	0.161051	No X	0.717456	0.8	0.00254272
471829	1	738	-0.36107	No X	0.784049	0.8	0.00384083
471830	1	739	-0.528859	No X	0.733227	0.8	0.00293935
471831	1	740	-0.127184	No X	0.717458	0.8	0.00254272
471832	1	741	-0.0105638	No X	0.899521	1	0.00957987
471833	1	742	0.22053	No X	0.797912	0.8	0.00480953
471834	1	743	-0.668702	No X	0.71746	0.8	0.00254272
471835	1	744	0.519449	No X	0.717462	0.8	0.00254272
471836	1	745	-0.103629	No X	0.87727	1	0.00917007
471837	1	746	0.108845	No X	0.717464	0.8	0.00254272
471838	1	747	0.412613	No X	0.789593	0.8	0.00414762
471839	1	748	0.36678	No X	0.780495	0.8	0.00363164
471840	1	749	-0.36593	No X	0.854715	1	0.00796991
471841	1	750	-0.798699	No X	0.870476	1	0.0087776
471842	1	751	0.611305	No X	0.504286	0.6	0.00161169
471843	1	752	-0.51274	No X	0.811085	1	0.00577569
471844	1	753	-0.470884	No X	0.877272	1	0.00917007
471845	1	754	-0.254245	No X	0.733831	0.8	0.00300613
471846	1	755	0.61756	No X	0.717467	0.8	0.00254272
471847	1	756	-0.408359	No X	0.964988	1	0.0314432
471848	1	757	-0.738884	No X	0.877275	1	0.00917007
471849	1	758	-0.546417	No X	0.752596	0.8	0.00312958
471850	1	759	0.36968	No X	0.855855	1	0.00805643
471851	1	760	-0.998362	No X	0.870228	1	0.00871229
471852	1	761	0.586926	No X	0.855857	1	0.00805643
471853	1	762	-0.118945	No X	0.792401	0.8	0.00420003
471854	1	763	-0.10025	No X	0.717469	0.8	0.00254272
471855	1	764	0.866129	No X	0.789595	0.8	0.00414762
471856	1	765	0.264682	No X	0.888947	1	0.00926817
471857	1	766	0.31512	No X	0.00237879	0.2	0.000903159
471858	1	767	-0.543098	No X	0.9072	1	0.0102457
471859	1	768	-0.0350958	No X	0.458955	0.6	0.00141089
471860	1	769	0.21598	No X	0.846967	1	0.00699524
471861	1	770	0.24054	No X	0.838585	1	0.00638405
471862	1	771	0.107011	No X	0.870478	1	0.0087776
471863	1	772	0.141128	No X	0.870481	1	0.0087776
471864	1	773	0.58124	No X	0.986316	1	0.100518
471865	1	774	0.404717	No X	0.933241	1	0.0175579
471866	1	775	0.212501	No X	0.0601946	0.2	0.00119359
471867	1	776	0.141449	No X	0.869413	1	0.00854399
471868	1	777	-0.87402	No X	0.0638084	0.2	0.00131865
471869	1	778	-0.23312	No X	0.877277	1	0.00917007
471870	1	779	0.132852	No X	0.717471	0.8	0.00254272
471871	1	780	0.113076	No X	0.877279	1	0.00917007
471872	1	781	0.406874	No X	0.780361	0.8	0.00359759
471873	1	782	0.484272	No X	0.789024	0.8	0.0040351
471874	1	783	0.2147	No X	0.992307	1	0.217734
471875	1	784	0.146061	No X	0.717473	0.8	0.00254272
471876	1	785	0.643415	No X	0.829659	1	0.00597232
471877	1	786	0.679953	No X	0.785663	0.8	0.00389409
471878	1	787	0.689801	No X	0.797914	0.8	0.00480953
471879	1	788	0.177104	No X	0.933243	1	0.0175579
471880	1	789	0.840095	No X	0.88895	1	0.00926817
471881	1	790	0.297124	No X	0.789598	0.8	0.00414762
471882	1	791	0.950106	No X	0.779362	0.8	0.00358793
471883	1	792	0.898544	No X	0.793194	0.8	0.0043063
471884	1	793	-0.662659	No X	0.829661	1	0.00597232
471885	1	794	0.595929	No X	0.855859	1	0.00805643
471886	1	795	-0.53099	No X	0.877281	1	0.00917007
471887	1	796	0.702271	No X	0.877283	1	0.00917007
471888	1	797	-0.385238	No X	0.877285	1	0.00917007
471889	1	798	-0.718784	No X	0.257336	0.4	0.00137248
471890	1	799	0.195976	No X	0.000265727	0.2	0.000369705
471891	1	800	-0.796579	No X	0.7896	0.8	0.00414762
471892	1	801	-0.273622	No X	0.888952	1	0.00926817
471893	1	802	-0.224366	No X	0.844199	1	0.00685144
471894	1	803	0.953071	No X	0.855861	1	0.00805643
471895	1	804	-0.264851	No X	0.877287	1	0.00917007
471896	1	805	-0.651606	No X	0.995366	1	0.4626
471897	1	806	0.858139	No X	0.854718	1	0.00796991
471898	1	807	0.152851	No X	0.870483	1	0.0087776
471899	1	808	0.569452	No X	0.855863	1	0.00805643
471900	1	809	-0.269582	No X	0.778962	0.8	0.00350902
471901	1	810	-0.22126	No X	0.775997	0.8	0.00341421
471902	1	811	0.20402	No X	0.055826	0.2	0.00118545
471903	1	812	-0.474727	No X	0.789602	0.8	0.00414762
471904	1	813	-0.131114	No X	0.996023	1	0.640461
471905	1	814	0.942784	No X	0.00243193	0.2	0.00091619
471906	1	815	0.93728	No X	0.717475	0.8	0.00254272
471907	1	816	-0.509817	No X	0.0604284	0.2	0.0011961
471908	1	817	-0.97771	No X	0.870485	1	0.0087776
471909	1	818	-0.965153	No X	0.888954	1	0.00926817
471910	1	819	-0.148426	No X	0.793197	0.8	0.0043063
471911	1	820	0.151604	No X	0.855866	1	0.00805643
471912	1	821	0.608877	No X	0.85472	1	0.00796991
471913	1	822	-0.335502	No X	0.0631898	0.2	0.00129905
471914	1	823	0.708604	No X	0.87729	1	0.00917007
471915	1	824	-0.406961	No X	0.500867	0.6	0.00154215
471916	1	825	0.533641	No X	0.855868	1	0.00805643
471917	1	826	0.148899	No X	0.85587	1	0.00805643
471918	1	827	0.335696	No X	0.792404	0.8	0.00420003
471919	1	828	0.0880506	No X	0.870487	1	0.0087776
471920	1	829	0.0328072	No X	0.877292	1	0.00917007
471921	1	830	0.0575128	No X	0.877294	1	0.00917007
471922	1	831	0.44939	No X	0.888956	1	0.00926817
471923	1	832	0.775288	No X	0.888958	1	0.00926817
471924	1	833	-0.358102	No X	0.0638106	0.2	0.00131865
471925	1	834	-0.431707	No X	0.855872	1	0.00805643
471926	1	835	-0.952193	No X	0.829663	1	0.00597232
471927	1	836	-0.480846	No X	0.793199	0.8	0.0043063
471928	1	837	0.773345	No X	0.846969	1	0.00699524
471929	1	838	0.127967	No X	0.88896	1	0.00926817
471930	1	839	-0.873349	No X	0.783754	0.8	0.0038375
471931	1	840	-0.522621	No X	0.855874	1	0.00805643
471932	1	841	-0.277531	No X	0.927027	1	0.0165223
471933	1	842	-0.897734	No X	0.797916	0.8	0.00480953
471934	1	843	-0.200728	No X	0.985642	1	0.0977147
471935	1	844	-0.914213	No X	0.888962	1	0.00926817
471936	1	845	-0.656201	No X	0.0556602	0.2	0.00116851
471937	1	846	0.444963	No X	0.775999	0.8	0.00341421
471938	1	847	-0.485569	No X	0.0638127	0.2	0.00131865
471939	1	848	0.480227	No X	0.877296	1	0.00917007
471940	1	849	-0.242553	No X	0.877298	1	0.00917007
471941	1	850	0.490461	No X	0.8773	1	0.00917007
471942	1	851	-0.143496	No X	0.844352	1	0.00685937
471943	1	852	0.0257112	No X	0.888964	1	0.00926817
471944	1	853	0.0239602	No X	0.888967	1	0.00926817
471945	1	854	-0.735244	No X	0.877302	1	0.00917007
471946	1	855	0.657721	No X	0.946378	1	0.0201968
471947	1	856	-0.781076	No X	0.888969	1	0.00926817
471948	1	857	0.589702	No X	0.855876	1	0.00805643
471949	1	858	0.395196	No X	0.789604	0.8	0.00414762
471950	1	859	-0.748794	No X	0.920718	1	0.0137372
471951	1	860	0.949285	No X	0.855878	1	0.00805643
471952	1	861	0.0196616	No X	0.809914	1	0.00545243
471953	1	862	0.169336	No X	0.877304	1	0.00917007
471954	1	863	0.241415	No X	0.862925	1	0.00816128
471955	1	864	-0.753993	No X	0.888971	1	0.00926817
471956	1	865	-0.393807	No X	0.7962	0.8	0.00464073
471957	1	866	0.836391	No X	0.955639	1	0.0249344
471958	1	867	-0.583155	No X	0.809916	1	0.00545243
471959	1	868	0.963969	No X	0.0604305	0.2	0.0011961
471960	1	869	0.755386	No X	0.500869	0.6	0.00154215
471961	1	870	-0.809225	No X	0.792406	0.8	0.00420003
471962	1	871	-0.802485	No X	0.888973	1	0.00926817
471963	1	872	0.410224	No X	0.716385	0.8	0.00245325
471964	1	873	0.864859	No X	0.717477	0.8	0.00254272
471965	1	874	0.37097	No X	0.877307	1	0.00917007
471966	1	875	-0.4411	No X	0.877309	1	0.00917007
471967	1	876	-0.348854	No X	0.946381	1	0.0201968
471968	1	877	-0.48938	No X	0.888975	1	0.00926817
471969	1	878	0.0462493	No X	0.807376	1	0.00510412
471970	1	879	0.0206671	No X	0.797918	0.8	0.00480953
471971	1	880	0.532578	No X	0.870489	1	0.0087776
471972	1	881	0.917113	No X	0.846971	1	0.00699524
471973	1	882	-0.5926	No X	0.843002	1	0.00666976
471974	1	883	0.0806633	No X	0.877311	1	0.00917007
471975	1	884	0.312115	No X	0.876018	1	0.00899721
471976	1	885	-0.798412	No X	0.789606	0.8	0.00414762
471977	1	886	0.917376	No X	0.870491	1	0.0087776
471978	1	887	0.474336	No X	0.877313	1	0.00917007
471979	1	888	0.42639	No X	0.870493	1	0.0087776
471980	1	889	-0.284571	No X	0.85588	1	0.00805643
471981	1	890	-0.491042	No X	0.877315	1	0.00917007
471982	1	891	0.686992	No X	0.96972	1	0.0381519
471983	1	892	-0.451452	No X	0.698464	0.8	0.00224665
471984	1	893	0.646293	No X	0.870495	1	0.0087776
471985	1	894	-0.504062	No X	0.888977	1	0.00926817
471986	1	895	0.344501	No X	0.923267	1	0.0148914
471987	1	896	-0.732965	No X	0.829665	1	0.00597232
471988	1	897	-0.0365717	No X	0.0604326	0.2	0.0011961
471989	1	898	-0.330555	No X	0.696689	0.8	0.00208815
471990	1	899	0.279809	No X	0.877317	1	0.00917007
471991	1	900	0.448471	No X	0.927029	1	0.0165223
471992	1	901	-0.269509	No X	0.946383	1	0.0201968
471993	1	902	0.504192	No X	0.846495	1	0.00695692
471994	1	903	-0.981624	No X	0.792408	0.8	0.00420003
471995	1	904	-0.0319977	No X	0.79792	0.8	0.00480953
471996	1	905	-0.895253	No X	0.0638148	0.2	0.00131865
471997	1	906	-0.487871	No X	0.888979	1	0.00926817
471998	1	907	-0.946581	No X	0.807378	1	0.00510412
471999	1	908	0.218773	No X	0.969722	1	0.0381519
472000	1	909	-0.242528	No X	0.84858	1	0.00723182
472001	1	910	0.575132	No X	0.888981	1	0.00926817
472002	1	911	0.993468	No X	0.877319	1	0.00917007
472003	1	912	-0.640815	No X	0.0638169	0.2	0.00131865
472004	1	913	-0.831089	No X	0.877321	1	0.00917007
472005	1	914	-0.818872	No X	0.944518	1	0.0194448
472006	1	915	0.374725	No X	0.967337	1	0.0330718
472007	1	916	0.157873	No X	0.991622	1	0.192968
472008	1	917	0.123301	No X	0.985319	1	0.0934482
472009	1	918	0.524085	No X	0.975594	1	0.0437925
472010	1	919	0.43984	No X	0.983478	1	0.0823106
472011	1	920	0.0254709	No X	0.888984	1	0.00926817
472012	1	921	-0.931428	No X	0.695817	0.8	0.0019999
472013	1	922	-0.734807	No X	0.726031	0.8	0.00259055
472014	1	923	-0.299634	No X	0.888986	1	0.00926817
472015	1	924	-0.557617	No X	0.877324	1	0.00917007
472016	1	925	-0.0870316	No X	0.716691	0.8	0.00246862
472017	1	926	0.818306	No X	0.965532	1	0.03192
472018	1	927	-0.350347	No X	0.969724	1	0.0381519
472019	1	928	0.540205	No X	0.855883	1	0.00805643
472020	1	929	0.0153008	No X	0.855885	1	0.00805643
472021	1	930	0.195156	No X	0.807982	1	0.00517929
472022	1	931	-0.4302	No X	0.920807	1	0.0138379
472023	1	932	-0.756901	No X	0.0621461	0.2	0.00122511
472024	1	933	0.976455	No X	0.855887	1	0.00805643
472025	1	934	0.807603	No X	0.888988	1	0.00926817
472026	1	935	0.2689	No X	0.864428	1	0.00836891
472027	1	936	-0.0868727	No X	0.877326	1	0.00917007
472028	1	937	-0.862537	No X	0.877328	1	0.00917007
472029	1	938	0.940725	No X	0.869415	1	0.00854399
472030	1	939	0.121853	No X	0.797922	0.8	0.00480953
472031	1	940	-0.734519	No X	0.870498	1	0.0087776
472032	1	941	0.463205	No X	0.752598	0.8	0.00312958
472033	1	942	-0.908174	No X	0.855889	1	0.00805643
472034	1	943	0.104921	No X	0.8705	1	0.0087776
472035	1	944	-0.0409196	No X	0.87733	1	0.00917007
472036	1	945	0.0485699	No X	0.88899	1	0.00926817
472037	1	946	0.735884	No X	0.733833	0.8	0.00300613
472038	1	947	0.58681	No X	0.968321	1	0.0351167
472039	1	948	0.958578	No X	0.855891	1	0.00805643
472040	1	949	0.721523	No X	0.870502	1	0.0087776
472041	1	950	-0.873887	No X	0.985644	1	0.0977147
472042	1	951	-0.618692	No X	0.853457	1	0.00757022
472043	1	952	0.432717	No X	0.877332	1	0.00917007
472044	1	953	0.453476	No X	0.948876	1	0.0205562
472045	1	954	-0.772408	No X	0.877334	1	0.00917007
472046	1	955	-0.0231722	No X	0.927031	1	0.0165223
472047	1	956	0.667683	No X	0.946385	1	0.0201968
472048	1	957	-0.220236	No X	0.931712	1	0.0169834
472049	1	958	-0.946343	No X	0.888992	1	0.00926817
472050	1	959	0.70029	No X	0.877336	1	0.00917007
472051	1	960	0.883331	No X	0.717479	0.8	0.00254272
472052	1	961	0.194679	No X	0.911047	1	0.0109287
472053	1	962	0.745315	No X	0.899523	1	0.00957987
472054	1	963	0.103995	No X	0.733835	0.8	0.00300613
472055	1	964	0.871657	No X	0.877338	1	0.00917007
472056	1	965	0.353067	No X	0.733837	0.8	0.00300613
472057	1	966	-0.0755062	No X	0.789608	0.8	0.00414762
472058	1	967	-0.584645	No X	0.969726	1	0.0381519
472059	1	968	-0.515428	No X	0.960215	1	0.026259
472060	1	969	-0.601086	No X	0.978011	1	0.0508944
472061	1	970	-0.288429	No X	0.809531	1	0.00543381
472062	1	971	0.977922	No X	0.73384	0.8	0.00300613
472063	1	972	-0.854751	No X	0.855893	1	0.00805643
472064	1	973	0.769253	No X	0.694899	0.8	0.00189033
472065	1	974	-0.758632	No X	0.79765	0.8	0.00474724
472066	1	975	0.399085	No X	0.78961	0.8	0.00414762
472067	1	976	0.753722	No X	0.717481	0.8	0.00254272
472068	1	977	0.33543	No X	0.888994	1	0.00926817
472069	1	978	-0.973329	No X	0.86443	1	0.00836891
472070	1	979	-0.268551	No X	0.888996	1	0.00926817
472071	1	980	-0.156914	No X	0.85185	1	0.00745333
472072	1	981	-0.391201	No X	0.7526	0.8	0.00312958
472073	1	982	-0.427365	No X	0.256983	0.4	0.00136899
472074	1	983	-0.130766	No X	0.0601967	0.2	0.00119359
472075	1	984	-0.138394	No X	0.855895	1	0.00805643
472076	1	985	-0.242751	No X	0.829667	1	0.00597232
472077	1	986	-0.0281441	No X	0.855897	1	0.00805643
472078	1	987	-0.386382	No X	0.846973	1	0.00699524
472079	1	988	0.735252	No X	0.725328	0.8	0.002545
472080	1	990	-0.843226	No X	0.877341	1	0.00917007
472081	1	991	0.588513	No X	0.969728	1	0.0381519
472082	1	992	0.586202	No X	0.977789	1	0.0491418
472083	1	993	-0.319078	No X	0.870504	1	0.0087776
472084	1	994	-0.205471	No X	0.797924	0.8	0.00480953
472085	1	995	0.800429	No X	0.870506	1	0.0087776
472086	1	996	-0.567456	No X	0.91105	1	0.0109287
472087	1	997	0.757229	No X	0.0604348	0.2	0.0011961
472088	1	998	-0.715165	No X	0.888998	1	0.00926817
472089	1	999	-0.319158	No X	0.733842	0.8	0.00300613
472090	1	1000	-0.643412	No X	0.851852	1	0.00745333
472091	1	1001	-0.559484	No X	0.869418	1	0.00854399
472092	1	1002	0.987078	No X	0.0638191	0.2	0.00131865
472093	1	1003	0.197955	No X	0.86942	1	0.00854399
472094	1	1004	0.711085	No X	0.889001	1	0.00926817
472095	1	1005	0.765199	No X	0.8559	1	0.00805643
472096	1	1006	-0.0380611	No X	0.717484	0.8	0.00254272
472097	1	1007	-0.0881494	No X	0.969731	1	0.0381519
472098	1	1008	0.643242	No X	0.776001	0.8	0.00341421
472099	1	1009	-0.995882	No X	0.717486	0.8	0.00254272
472100	1	1010	-0.795898	No X	0.797926	0.8	0.00480953
472101	1	1011	-0.73031	No X	0.889003	1	0.00926817
472102	1	1012	0.487868	No X	0.848583	1	0.00723182
472103	1	1013	0.372301	No X	0.960218	1	0.026259
472104	1	1014	0.0759756	No X	0.877343	1	0.00917007
472105	1	1015	-0.131351	No X	0.752602	0.8	0.00312958
472106	1	1016	-0.0140069	No X	0.855902	1	0.00805643
472107	1	1017	-0.0240949	No X	0.811087	1	0.00577569
472108	1	1018	-0.407188	No X	0.733844	0.8	0.00300613
472109	1	1019	-0.887807	No X	0.96022	1	0.026259
472110	1	1020	-0.0456979	No X	0.829669	1	0.00597232
472111	1	1021	-0.505705	No X	0.809918	1	0.00545243
472112	1	1022	0.644829	No X	0.717488	0.8	0.00254272
472113	1	1023	0.76443	No X	0.71749	0.8	0.00254272
472114	1	1024	-0.989671	No X	0.504522	0.6	0.00162937
472115	1	1025	0.488721	No X	0.733846	0.8	0.00300613
472116	1	1026	-0.86464	No X	0.877345	1	0.00917007
472117	1	1027	-0.658109	No X	0.869422	1	0.00854399
472118	1	1028	0.234372	No X	0.733848	0.8	0.00300613
472119	1	1029	-0.971753	No X	0.717492	0.8	0.00254272
472120	1	1030	-0.679869	No X	0.870508	1	0.0087776
472121	1	1031	0.858109	No X	0.797929	0.8	0.00480953
472122	1	1032	-0.638407	No X	0.889005	1	0.00926817
472123	1	1033	-0.935182	No X	0.985647	1	0.0977147
472124	1	1034	0.7417	No X	0.877347	1	0.00917007
472125	1	1035	-0.490331	No X	0.87051	1	0.0087776
472126	1	1036	-0.989255	No X	0.877349	1	0.00917007
472127	1	1037	-0.477081	No X	0.877351	1	0.00917007
472128	1	1038	0.401681	No X	0.877353	1	0.00917007
472129	1	1039	-0.725786	No X	0.870512	1	0.0087776
472130	1	1040	0.776262	No X	0.855904	1	0.00805643
472131	1	1041	-0.0018237	No X	0.877355	1	0.00917007
472132	1	1042	0.428553	No X	0.983631	1	0.083763
472133	1	1043	0.33165	No X	0.927034	1	0.0165223
472134	1	1044	0.312785	No X	0.877358	1	0.00917007
472135	1	1045	0.364542	No X	0.870515	1	0.0087776
472136	1	1046	0.736564	No X	0.87736	1	0.00917007
472137	1	1047	0.500743	No X	0.889007	1	0.00926817
472138	1	1048	0.511773	No X	0.717494	0.8	0.00254272
472139	1	1049	0.897336	No X	0.870517	1	0.0087776
472140	1	1052	0.0586024	No X	0.848585	1	0.00723182
472141	1	1053	-0.703939	No X	0.851854	1	0.00745333
472142	1	1054	-0.713591	No X	0.851856	1	0.00745333
472143	1	1055	0.162194	No X	0.0638212	0.2	0.00131865
472144	1	1056	0.0218576	No X	0.717496	0.8	0.00254272
472145	1	1057	0.412189	No X	0.73385	0.8	0.00300613
472146	1	1058	-0.708815	No X	0.869424	1	0.00854399
472147	1	1059	0.557449	No X	0.717498	0.8	0.00254272
472148	1	1060	0.623756	No X	0.0638233	0.2	0.00131865
472149	1	1061	-0.162011	No X	0.855906	1	0.00805643
472150	1	1062	-0.550573	No X	0.717501	0.8	0.00254272
472151	1	1063	0.345449	No X	0.855908	1	0.00805643
472152	1	1064	-0.805252	No X	0.504698	0.6	0.00166268
472153	1	1065	-0.0945674	No X	0.877362	1	0.00917007
472154	1	1066	0.747869	No X	0.717503	0.8	0.00254272
472155	1	1067	0.354229	No X	0.870519	1	0.0087776
472156	1	1068	0.325674	No X	0.870521	1	0.0087776
472157	1	1069	-0.684317	No X	0.853589	1	0.00757126
472158	1	1070	0.0256008	No X	0.733852	0.8	0.00300613
472159	1	1071	0.07891	No X	0.717505	0.8	0.00254272
472160	1	1072	0.887765	No X	0.85591	1	0.00805643
472161	1	1073	0.743534	No X	0.946387	1	0.0201968
472162	1	1074	-0.985663	No X	0.889009	1	0.00926817
472163	1	1075	-0.333137	No X	0.863042	1	0.00820794
472164	1	1076	0.350313	No X	0.809533	1	0.00543381
472165	1	1077	0.370481	No X	0.717507	0.8	0.00254272
472166	1	1078	-0.382743	No X	0.877364	1	0.00917007
472167	1	1079	0.229169	No X	0.870523	1	0.0087776
472168	1	1080	0.284753	No X	0.694901	0.8	0.00189033
472169	1	1081	0.94635	No X	0.899526	1	0.00957987
472170	1	1082	-0.874194	No X	0.851308	1	0.00744663
472171	1	1083	-0.342354	No X	0.733854	0.8	0.00300613
472172	1	1084	0.640836	No X	0.889011	1	0.00926817
472173	1	1085	0.99806	No X	0.788881	0.8	0.00401108
472174	1	1086	0.900277	No X	0.717509	0.8	0.00254272
472175	1	1087	0.0850633	No X	0.889013	1	0.00926817
472176	1	1088	0.123683	No X	0.829671	1	0.00597232
472177	1	1089	0.541522	No X	0.877366	1	0.00917007
472178	1	1090	0.572953	No X	0.807984	1	0.00517929
472179	1	1091	-0.785382	No X	0.733857	0.8	0.00300613
472180	1	1092	-0.665522	No X	0.889015	1	0.00926817
472181	1	1093	0.574332	No X	0.969733	1	0.0381519
472182	1	1094	-0.745248	No X	0.752604	0.8	0.00312958
472183	1	1095	0.93841	No X	0.877368	1	0.00917007
472184	1	1096	0.923513	No X	0.843004	1	0.00666976
472185	1	1097	-0.345934	No X	0.000701519	0.2	0.000551787
472186	1	1098	-0.484915	No X	0.717511	0.8	0.00254272
472187	1	1099	0.692398	No X	0.946389	1	0.0201968
472188	1	1100	0.940477	No X	0.796202	0.8	0.00464073
472189	1	1101	-0.814253	No X	0.969735	1	0.0381519
472190	1	1102	0.321794	No X	0.00102889	0.2	0.000668403
472191	1	1103	-0.276545	No X	0.87737	1	0.00917007
472192	1	1104	0.400782	No X	0.505935	0.6	0.00172474
472193	1	1105	0.52643	No X	0.458957	0.6	0.00141089
472194	1	1106	-0.718841	No X	0.79241	0.8	0.00420003
472195	1	1107	-0.703869	No X	0.854722	1	0.00796991
472196	1	1108	-0.129336	No X	0.899528	1	0.00957987
472197	1	1109	-0.384164	No X	0.877372	1	0.00917007
472198	1	1110	0.469846	No X	0.877375	1	0.00917007
472199	1	1111	0.64575	No X	0.733859	0.8	0.00300613
472200	1	1112	0.0568848	No X	0.837447	1	0.00619062
472201	1	1113	-0.946754	No X	0.855912	1	0.00805643
472202	1	1114	0.48384	No X	0.969737	1	0.0381519
472203	1	1115	0.849984	No X	0.889018	1	0.00926817
472204	1	1116	0.580058	No X	0.717513	0.8	0.00254272
472205	1	1117	0.637802	No X	0.855914	1	0.00805643
472206	1	1118	0.410462	No X	0.877377	1	0.00917007
472207	1	1119	0.152856	No X	0.0604369	0.2	0.0011961
472208	1	1120	0.258276	No X	0.87602	1	0.00899721
472209	1	1121	0.310874	No X	0.851858	1	0.00745333
472210	1	1122	-0.119185	No X	0.829673	1	0.00597232
472211	1	1123	0.218732	No X	0.983344	1	0.0819028
472212	1	1124	0.256755	No X	0.981967	1	0.0727099
472213	1	1125	0.621218	No X	0.877379	1	0.00917007
472214	1	1126	-0.235437	No X	0.876023	1	0.00899721
472215	1	1127	0.554471	No X	0.717515	0.8	0.00254272
472216	1	1128	-0.580488	No X	0.88902	1	0.00926817
472217	1	1130	0.0997062	No X	0.877381	1	0.00917007
472218	1	1131	0.857291	No X	0.846975	1	0.00699524
472219	1	1132	0.976145	No X	0.877383	1	0.00917007
472220	1	1133	-0.369015	No X	0.889022	1	0.00926817
472221	1	1134	-0.189401	No X	0.921217	1	0.0140184
472222	1	1135	-0.339032	No X	0.733861	0.8	0.00300613
472223	1	1136	-0.0847132	No X	0.889024	1	0.00926817
472224	1	1137	-0.870478	No X	0.733863	0.8	0.00300613
472225	1	1138	0.340631	No X	0.877385	1	0.00917007
472226	1	1139	0.933748	No X	0.889026	1	0.00926817
472227	1	1140	-0.616553	No X	0.855917	1	0.00805643
472228	1	1141	0.411508	No X	0.960222	1	0.026259
472229	1	1142	-0.346379	No X	0.877387	1	0.00917007
472230	1	1143	-0.287503	No X	0.877389	1	0.00917007
472231	1	1144	-0.615222	No X	0.877392	1	0.00917007
472232	1	1145	-0.644693	No X	0.960224	1	0.026259
472233	1	1146	0.0565229	No X	0.877394	1	0.00917007
472234	1	1147	-0.566968	No X	0.877396	1	0.00917007
472235	1	1148	-0.972986	No X	0.829676	1	0.00597232
472236	1	1149	0.163612	No X	0.0638254	0.2	0.00131865
472237	1	1150	-0.452502	No X	0.733865	0.8	0.00300613
472238	1	1151	-0.830349	No X	0.693498	0.8	0.0017989
472239	1	1152	-0.482301	No X	0.789612	0.8	0.00414762
472240	1	1153	-0.62375	No X	0.807986	1	0.00517929
472241	1	1154	-0.0476649	No X	0.7789	0.8	0.00346198
472242	1	1156	-0.959437	No X	0.854724	1	0.00796991
472243	1	1161	0.906181	No X	0.864433	1	0.00836891
472244	1	1162	0.74864	No X	0.877398	1	0.00917007
472245	1	1163	-0.41855	No X	0.854726	1	0.00796991
472246	1	1164	0.36175	No X	0.060439	0.2	0.0011961
472247	1	1165	0.577457	No X	0.694903	0.8	0.00189033
472248	1	1166	0.386746	No X	0.717518	0.8	0.00254272
472249	1	1167	0.914206	No X	0.810607	1	0.00563259
472250	1	1168	0.247556	No X	0.713238	0.8	0.00236577
472251	1	1169	-0.300086	No X	0.8774	1	0.00917007
472252	1	1170	0.771795	No X	0.980228	1	0.0613499
472253	1	1171	0.554816	No X	0.855919	1	0.00805643
472254	1	1172	0.712905	No X	0.855921	1	0.00805643
472255	1	1173	-0.596098	No X	0.876025	1	0.00899721
472256	1	1174	-0.79031	No X	0.733867	0.8	0.00300613
472257	1	1175	0.354261	No X	0.794986	0.8	0.00431091
472258	1	1176	0.127384	No X	0.877402	1	0.00917007
472259	1	1177	-0.86802	No X	0.733869	0.8	0.00300613
472260	1	1178	-0.711554	No X	0.864324	1	0.008368
472261	1	1179	-0.899045	No X	0.733871	0.8	0.00300613
472262	1	1180	-0.97261	No X	0.889028	1	0.00926817
472263	1	1181	-0.282068	No X	0.88903	1	0.00926817
472264	1	1182	-0.747324	No X	0.855923	1	0.00805643
472265	1	1183	0.391817	No X	0.877404	1	0.00917007
472266	1	1184	-0.398723	No X	0.696691	0.8	0.00208815
472267	1	1185	-0.946237	No X	0.0638276	0.2	0.00131865
472268	1	1186	-0.888428	No X	0.0638297	0.2	0.00131865
472269	1	1187	-0.706202	No X	0.864435	1	0.00836891
472270	1	1188	-0.1161	No X	0.00364152	0.2	0.00100597
472271	1	1189	-0.655391	No X	0.870525	1	0.0087776
472272	1	1190	-0.0950844	No X	0.848587	1	0.00723182
472273	1	1191	-0.207216	No X	0.969739	1	0.0381519
472274	1	1192	-0.743957	No X	0.796838	0.8	0.00464783
472275	1	1193	0.849017	No X	0.785265	0.8	0.00386951
472276	1	1194	-0.312643	No X	0.89953	1	0.00957987
472277	1	1195	0.0956859	No X	0.877406	1	0.00917007
472278	1	1196	0.113808	No X	0.733874	0.8	0.00300613
472279	1	1197	-0.516733	No X	0.981727	1	0.071048
472280	1	1198	-0.744301	No X	0.965534	1	0.03192
472281	1	1199	0.878754	No X	0.71752	0.8	0.00254272
472282	1	1200	0.157847	No X	0.789615	0.8	0.00414762
472283	1	1201	-0.605598	No X	0.855925	1	0.00805643
472284	1	1202	-0.905101	No X	0.855927	1	0.00805643
472285	1	1203	-0.65032	No X	0.877409	1	0.00917007
472286	1	1204	-0.752587	No X	0.797931	0.8	0.00480953
472287	1	1205	0.548953	No X	0.789617	0.8	0.00414762
472288	1	1206	0.819302	No X	0.717522	0.8	0.00254272
472289	1	1207	-0.904659	No X	0.889032	1	0.00926817
472290	1	1208	-0.21467	No X	0.717524	0.8	0.00254272
472291	1	1209	-0.0857429	No X	0.877411	1	0.00917007
472292	1	1210	-0.381399	No X	0.870527	1	0.0087776
472293	1	1211	0.0620159	No X	0.838942	1	0.00641645
472294	1	1212	-0.474462	No X	0.5047	0.6	0.00166268
472295	1	1213	0.478344	No X	0.877413	1	0.00917007
472296	1	1214	-0.818069	No X	0.00364365	0.2	0.00100597
472297	1	1215	0.114862	No X	0.889035	1	0.00926817
472298	1	1216	-0.648442	No X	0.71324	0.8	0.00236577
472299	1	1217	-0.829793	No X	0.717526	0.8	0.00254272
472300	1	1218	-0.11329	No X	0.877415	1	0.00917007
472301	1	1219	-0.856614	No X	0.911052	1	0.0109287
472302	1	1220	-0.323735	No X	0.80992	1	0.00545243
472303	1	1221	-0.0862198	No X	0.877417	1	0.00917007
472304	1	1222	0.57194	No X	0.839259	1	0.00644529
472305	1	1223	0.314131	No X	0.717528	0.8	0.00254272
472306	1	1224	0.00176554	No X	0.733876	0.8	0.00300613
472307	1	1225	0.478667	No X	0.946391	1	0.0201968
472308	1	1226	-0.0494972	No X	0.78379	0.8	0.00384009
472309	1	1227	0.528341	No X	0.71753	0.8	0.00254272
472310	1	1228	-0.505231	No X	0.889037	1	0.00926817
472311	1	1229	-0.445613	No X	0.877419	1	0.00917007
472312	1	1230	0.512322	No X	0.789619	0.8	0.00414762
472313	1	1231	-0.895721	No X	0.960226	1	0.026259
472314	1	1232	-0.173102	No X	0.855929	1	0.00805643
472315	1	1233	0.724901	No X	0.889039	1	0.00926817
472316	1	1234	0.560952	No X	0.848589	1	0.00723182
472317	1	1235	-0.880568	No X	0.795431	0.8	0.00445103
472318	1	1236	0.152943	No X	0.795261	0.8	0.00439635
472319	1	1237	0.996301	No X	0.855931	1	0.00805643
472320	1	1238	0.642649	No X	0.927036	1	0.0165223
472321	2	1239	0.817609	No X	0.997789	1	1.37792
472322	1	1240	0.767279	No X	0.996382	1	0.736462
472323	1	1241	-0.632023	No X	0.733878	0.8	0.00300613
472324	1	1242	-0.380591	No X	0.889041	1	0.00926817
472325	1	1243	0.491104	No X	0.877421	1	0.00917007
472326	1	1244	-0.196779	No X	0.889043	1	0.00926817
472327	1	1245	-0.619797	No X	0.797933	0.8	0.00480953
472328	1	1246	-0.805703	No X	0.829678	1	0.00597232
472329	1	1247	-0.84191	No X	0.923092	1	0.014754
472330	1	1248	-0.449095	No X	0.889045	1	0.00926817
472331	1	1249	-0.840639	No X	0.779364	0.8	0.00358793
472332	1	1250	0.80971	No X	0.870529	1	0.0087776
472333	1	1251	-0.174968	No X	0.877423	1	0.00917007
472334	1	1252	0.637648	No X	0.876027	1	0.00899721
472335	1	1253	-0.887058	No X	0.717532	0.8	0.00254272
472336	1	1254	-0.844117	No X	0.503984	0.6	0.00157808
472337	1	1255	0.260853	No X	0.855934	1	0.00805643
472338	1	1256	-0.280765	No X	0.717535	0.8	0.00254272
472339	1	1257	0.397481	No X	0.844354	1	0.00685937
472340	1	1258	-0.0841174	No X	0.725704	0.8	0.00258126
472341	1	1260	0.350607	No X	0.864437	1	0.00836891
472342	1	1261	-0.578197	No X	0.877426	1	0.00917007
472343	1	1262	-0.304918	No X	0.926362	1	0.0159751
472344	1	1263	0.394641	No X	0.776003	0.8	0.00341421
472345	1	1264	0.859026	No X	0.717537	0.8	0.00254272
472346	1	1265	0.934145	No X	0.85131	1	0.00744663
472347	1	1266	-0.700985	No X	0.870532	1	0.0087776
472348	1	1267	-0.581395	No X	0.864439	1	0.00836891
472349	1	1268	-0.202291	No X	0.776345	0.8	0.00342039
472350	1	1269	-0.817025	No X	0.789621	0.8	0.00414762
472351	1	1270	0.0784154	No X	0.889047	1	0.00926817
472352	1	1271	0.666689	No X	0.952958	1	0.0227776
472353	1	1272	-0.444044	No X	0.797935	0.8	0.00480953
472354	1	1273	0.138797	No X	0.73388	0.8	0.00300613
472355	1	1274	0.0217035	No X	0.00243406	0.2	0.00091619
472356	1	1275	0.158335	No X	0.855936	1	0.00805643
472357	1	1276	0.459666	No X	0.0638318	0.2	0.00131865
472358	1	1277	-0.0315075	No X	0.0604411	0.2	0.0011961
472359	1	1278	0.98729	No X	0.870534	1	0.0087776
472360	1	1279	0.943432	No X	0.877428	1	0.00917007
472361	1	1280	-0.661999	No X	0.796005	0.8	0.00454056
472362	1	1281	0.76293	No X	0.911054	1	0.0109287
472363	1	1282	-0.165996	No X	0.851861	1	0.00745333
472364	1	1283	-0.703344	No X	0.788709	0.8	0.00389674
472365	1	1284	0.304202	No X	0.95452	1	0.0235383
472366	1	1285	-0.272958	No X	0.851863	1	0.00745333
472367	1	1286	-0.514818	No X	0.870536	1	0.0087776
472368	1	1287	0.702225	No X	0.967339	1	0.0330718
472369	1	1288	0.883431	No X	0.82968	1	0.00597232
472370	1	1289	-0.57293	No X	0.796205	0.8	0.00464073
472371	1	1290	-0.678469	No X	0.717539	0.8	0.00254272
472372	1	1291	-0.460981	No X	0.855938	1	0.00805643
472373	1	1292	-0.0336071	No X	0.695449	0.8	0.00197472
472374	1	1293	-0.0556096	No X	0.0604433	0.2	0.0011961
472375	1	1294	-0.0369984	No X	0.88905	1	0.00926817
472376	1	1295	0.346947	No X	0.851865	1	0.00745333
472377	1	1296	-0.554625	No X	0.799402	0.8	0.00483187
472378	1	1297	0.617879	No X	0.864441	1	0.00836891
472379	1	1298	0.277503	No X	0.87743	1	0.00917007
472380	1	1299	0.502951	No X	0.889052	1	0.00926817
472381	1	1300	-0.194321	No X	0.809922	1	0.00545243
472382	1	1301	0.276769	No X	0.808324	1	0.00520031
472383	1	1302	-0.246834	No X	0.889054	1	0.00926817
472384	1	1303	0.759098	No X	0.870538	1	0.0087776
472385	1	1304	0.0162036	No X	0.789623	0.8	0.00414762
472386	1	1305	0.682089	No X	0.911615	1	0.0109404
472387	1	1306	-0.667252	No X	0.789625	0.8	0.00414762
472388	1	1307	-0.995877	No X	0.87054	1	0.0087776
472389	1	1308	0.659981	No X	0.877432	1	0.00917007
472390	1	1309	-0.864927	No X	0.85594	1	0.00805643
472391	1	1310	0.617463	No X	0.792412	0.8	0.00420003
472392	1	1311	0.56974	No X	0.889056	1	0.00926817
472393	1	1312	-0.220433	No X	0.717541	0.8	0.00254272
472394	1	1313	-0.929734	No X	0.877434	1	0.00917007
472395	1	1314	-0.101491	No X	0.733882	0.8	0.00300613
472396	1	1315	0.225185	No X	0.851867	1	0.00745333
472397	1	1316	-0.616182	No X	0.752606	0.8	0.00312958
472398	1	1317	-0.9091	No X	0.717543	0.8	0.00254272
472399	1	1318	0.110239	No X	0.877436	1	0.00917007
472400	1	1319	0.855597	No X	0.855942	1	0.00805643
472401	1	1320	0.241029	No X	0.797652	0.8	0.00474724
472402	1	1321	0.381514	No X	0.789627	0.8	0.00414762
472403	1	1322	-0.533412	No X	0.864443	1	0.00836891
472404	1	1323	0.399862	No X	0.717545	0.8	0.00254272
472405	1	1324	0.904826	No X	0.717547	0.8	0.00254272
472406	1	1325	-0.225524	No X	0.0638339	0.2	0.00131865
472407	1	1326	-0.182192	No X	0.71377	0.8	0.00242413
472408	1	1327	0.476928	No X	0.829682	1	0.00597232
472409	1	1328	-0.673257	No X	0.855944	1	0.00805643
472410	1	1329	0.403087	No X	0.889058	1	0.00926817
472411	1	1330	-0.75955	No X	0.870542	1	0.0087776
472412	1	1331	-0.733889	No X	0.88906	1	0.00926817
472413	1	1332	-0.296297	No X	0.779366	0.8	0.00358793
472414	1	1333	0.0106929	No X	0.927038	1	0.0165223
472415	1	1334	-0.501539	No X	0.812191	1	0.00579276
472416	1	1335	0.340968	No X	0.782136	0.8	0.00379825
472417	1	1336	0.894374	No X	0.869426	1	0.00854399
472418	1	1337	-0.55081	No X	0.779368	0.8	0.00358793
472419	1	1338	0.175632	No X	0.829684	1	0.00597232
472420	1	1339	-0.841347	No X	0.733884	0.8	0.00300613
472421	1	1340	0.247504	No X	0.793201	0.8	0.0043063
472422	1	1341	-0.590489	No X	0.851869	1	0.00745333
472423	1	1342	0.33172	No X	0.855946	1	0.00805643
472424	1	1343	0.75232	No X	0.877438	1	0.00917007
472425	1	1344	-0.0628227	No X	0.87744	1	0.00917007
472426	1	1345	0.0133673	No X	0.877443	1	0.00917007
472427	1	1346	0.204307	No X	0.855948	1	0.00805643
472428	1	1347	-0.0116313	No X	0.733886	0.8	0.00300613
472429	1	1348	0.390306	No X	0.877445	1	0.00917007
472430	1	1349	0.107366	No X	0.877447	1	0.00917007
472431	1	1350	0.925694	No X	0.846497	1	0.00695692
472432	1	1351	0.861875	No X	0.855951	1	0.00805643
472433	1	1352	-0.743367	No X	0.695303	0.8	0.0019065
472434	1	1353	-0.330401	No X	0.877449	1	0.00917007
472435	1	1354	0.208715	No X	0.717549	0.8	0.00254272
472436	1	1355	0.39627	No X	0.946393	1	0.0201968
472437	1	1356	0.349995	No X	0.877451	1	0.00917007
472438	1	1357	0.18266	No X	0.733888	0.8	0.00300613
472439	1	1358	0.448607	No X	0.717552	0.8	0.00254272
472440	1	1359	0.71856	No X	0.923094	1	0.014754
472441	1	1360	-0.688947	No X	0.889062	1	0.00926817
472442	1	1361	-0.311512	No X	0.855953	1	0.00805643
472443	1	1362	0.589405	No X	0.967341	1	0.0330718
472444	1	1363	0.197591	No X	0.870544	1	0.0087776
472445	1	1364	0.534992	No X	0.960062	1	0.0258822
472446	1	1365	0.185241	No X	0.889064	1	0.00926817
472447	1	1366	0.0632268	No X	0.855955	1	0.00805643
472448	1	1367	0.549376	No X	0.877453	1	0.00917007
472449	1	1368	-0.339909	No X	0.809925	1	0.00545243
472450	1	1369	0.976109	No X	0.870546	1	0.0087776
472451	1	1370	0.95936	No X	0.870549	1	0.0087776
472452	1	1371	0.988709	No X	0.789629	0.8	0.00414762
472453	1	1372	0.749519	No X	0.877455	1	0.00917007
472454	1	1373	0.487263	No X	0.717554	0.8	0.00254272
472455	1	1374	-0.91615	No X	0.877457	1	0.00917007
472456	1	1375	-0.641398	No X	0.855957	1	0.00805643
472457	1	1376	0.691922	No X	0.0558281	0.2	0.00118545
472458	1	1377	0.568064	No X	0.87746	1	0.00917007
472459	1	1378	0.00372759	No X	0.789632	0.8	0.00414762
472460	1	1379	-0.945964	No X	0.889067	1	0.00926817
472461	1	1380	-0.497384	No X	0.870551	1	0.0087776
472462	1	1381	0.824038	No X	0.877462	1	0.00917007
472463	1	1382	-0.533644	No X	0.877464	1	0.00917007
472464	1	1383	-0.253972	No X	0.795569	0.8	0.00447479
472465	1	1384	0.0683543	No X	0.733891	0.8	0.00300613
472466	1	1385	-0.243109	No X	0.829686	1	0.00597232
472467	1	1386	0.251534	No X	0.877466	1	0.00917007
472468	1	1387	0.186044	No X	0.0604454	0.2	0.0011961
472469	1	1388	0.621636	No X	0.977226	1	0.0476169
472470	1	1389	-0.385644	No X	0.92704	1	0.0165223
472471	1	1390	-0.956997	No X	0.889069	1	0.00926817
472472	1	1391	0.521538	No X	0.844356	1	0.00685937
472473	1	1392	0.909622	No X	0.846499	1	0.00695692
472474	1	1393	-0.35364	No X	0.889071	1	0.00926817
472475	1	1394	0.00227985	No X	0.699157	0.8	0.0022611
472476	1	1395	-0.222161	No X	0.792414	0.8	0.00420003
472477	1	1396	0.0893342	No X	0.752608	0.8	0.00312958
472478	1	1397	-0.824321	No X	0.792416	0.8	0.00420003
472479	2	1398	0.869583	No X	0.997791	1	1.37792
472480	1	1399	0.807104	No X	0.81109	1	0.00577569
472481	1	1400	0.429074	No X	0.75261	0.8	0.00312958
472482	1	1401	0.597129	No X	0.695819	0.8	0.0019999
472483	1	1402	0.326149	No X	0.855959	1	0.00805643
472484	1	1403	0.941245	No X	0.864086	1	0.00831008
472485	1	1404	0.935927	No X	0.985649	1	0.0977147
472486	1	1405	0.118258	No X	0.733893	0.8	0.00300613
472487	1	1406	-0.0665372	No X	0.694905	0.8	0.00189033
472488	1	1407	0.951025	No X	0.752613	0.8	0.00312958
472489	1	1408	0.703129	No X	0.877468	1	0.00917007
472490	1	1409	0.380154	No X	0.870553	1	0.0087776
472491	1	1410	0.0974736	No X	0.733895	0.8	0.00300613
472492	1	1411	-0.0991954	No X	0.838449	1	0.00637572
472493	1	1412	0.453248	No X	0.889073	1	0.00926817
472494	1	1413	0.205535	No X	0.733897	0.8	0.00300613
472495	1	1414	-0.198322	No X	0.782138	0.8	0.00379825
472496	1	1415	0.417037	No X	0.832394	1	0.00603487
472497	1	1416	-0.657457	No X	0.752615	0.8	0.00312958
472498	1	1417	0.238513	No X	0.0604475	0.2	0.0011961
472499	1	1418	-0.168757	No X	0.0638361	0.2	0.00131865
472500	1	1419	-0.238548	No X	0.848591	1	0.00723182
472501	1	1420	0.882543	No X	0.752617	0.8	0.00312958
472502	1	1421	0.0194339	No X	0.87747	1	0.00917007
472503	1	1422	-0.899247	No X	0.785267	0.8	0.00386951
472504	1	1423	-0.0483132	No X	0.696693	0.8	0.00208815
472505	1	1424	0.424784	No X	0.889075	1	0.00926817
472506	1	1425	0.55647	No X	0.504288	0.6	0.00161169
472507	1	1426	0.379345	No X	0.829688	1	0.00597232
472508	1	1427	-0.760812	No X	0.889077	1	0.00926817
472509	1	1428	-0.681646	No X	0.889079	1	0.00926817
472510	1	1429	0.886314	No X	0.965094	1	0.0316537
472511	1	1430	-0.631101	No X	0.869428	1	0.00854399
472512	1	1431	0.343757	No X	0.877472	1	0.00917007
472513	1	1432	0.353866	No X	0.889081	1	0.00926817
472514	1	1433	-0.661699	No X	0.855961	1	0.00805643
472515	1	1434	-0.400453	No X	0.855963	1	0.00805643
472516	1	1435	-0.0845179	No X	0.733899	0.8	0.00300613
472517	1	1436	0.608456	No X	0.854728	1	0.00796991
472518	1	1437	0.508777	No X	0.844359	1	0.00685937
472519	1	1438	0.325245	No X	0.256985	0.4	0.00136899
472520	1	1439	0.648789	No X	0.877474	1	0.00917007
472521	1	1440	0.44842	No X	0.968323	1	0.0351167
472522	1	1441	-0.263437	No X	0.925135	1	0.0158601
472523	1	1442	-0.734623	No X	0.870555	1	0.0087776
472524	1	1443	-0.472658	No X	0.969741	1	0.0381519
472525	1	1444	0.0237769	No X	0.960228	1	0.026259
472526	1	1445	-0.643013	No X	0.877477	1	0.00917007
472527	1	1446	0.996305	No X	0.877479	1	0.00917007
472528	1	1447	-0.956828	No X	0.788883	0.8	0.00401108
472529	1	1448	-0.0638668	No X	0.716693	0.8	0.00246862
472530	1	1449	-0.225206	No X	0.889084	1	0.00926817
472531	1	1450	0.213227	No X	0.716387	0.8	0.00245325
472532	1	1451	-0.146583	No X	0.870557	1	0.0087776
472533	1	1452	0.71833	No X	0.789634	0.8	0.00414762
472534	1	1453	-0.850801	No X	0.797937	0.8	0.00480953
472535	1	1454	0.862764	No X	0.855965	1	0.00805643
472536	1	1455	0.119186	No X	0.855968	1	0.00805643
472537	1	1456	0.749476	No X	0.0638382	0.2	0.00131865
472538	1	1457	-0.738708	No X	0.694907	0.8	0.00189033
472539	1	1458	0.412384	No X	0.792418	0.8	0.00420003
472540	1	1459	-0.182236	No X	0.733901	0.8	0.00300613
472541	1	1460	-0.94413	No X	0.899532	1	0.00957987
472542	1	1461	-0.984723	No X	0.969743	1	0.0381519
472543	1	1462	0.0880881	No X	0.899534	1	0.00957987
472544	1	1463	0.427907	No X	0.733903	0.8	0.00300613
472545	1	1464	0.21892	No X	0.78214	0.8	0.00379825
472546	1	1465	-0.917518	No X	0.752619	0.8	0.00312958
472547	1	1466	0.460154	No X	0.911056	1	0.0109287
472548	1	1467	0.0516647	No X	0.967343	1	0.0330718
472549	1	1468	0.117496	No X	0.870559	1	0.0087776
472550	1	1469	0.953898	No X	0.927042	1	0.0165223
472551	1	1470	0.918079	No X	0.870561	1	0.0087776
472552	1	1471	0.82467	No X	0.796207	0.8	0.00464073
472553	1	1472	0.984867	No X	0.784051	0.8	0.00384083
472554	1	1473	0.41988	No X	0.789636	0.8	0.00414762
472555	1	1474	0.24635	No X	0.889086	1	0.00926817
472556	1	1475	0.56576	No X	0.877481	1	0.00917007
472557	1	1476	0.58171	No X	0.844201	1	0.00685144
472558	1	1477	0.461937	No X	0.752621	0.8	0.00312958
472559	1	1478	-0.520037	No X	0.923513	1	0.0151096
472560	1	1479	-0.981801	No X	0.82969	1	0.00597232
472561	1	1480	-0.0279256	No X	0.923145	1	0.0148499
472562	1	1481	0.803545	No X	0.717556	0.8	0.00254272
472563	1	1482	0.231136	No X	0.870132	1	0.00866282
472564	1	1483	-0.019275	No X	0.00138178	0.2	0.000765708
472565	1	1484	0.386417	No X	0.851871	1	0.00745333
472566	1	1485	0.611682	No X	0.717558	0.8	0.00254272
472567	1	1486	-0.288048	No X	0.733905	0.8	0.00300613
472568	1	1487	0.671077	No X	0.931715	1	0.0169834
472569	1	1488	0.315358	No X	0.889088	1	0.00926817
472570	1	1489	-0.554911	No X	0.85597	1	0.00805643
472571	1	1490	-0.11992	No X	0.877483	1	0.00917007
472572	1	1491	-0.995802	No X	0.71756	0.8	0.00254272
472573	1	1492	-0.288551	No X	0.0558303	0.2	0.00118545
472574	1	1493	0.191779	No X	0.784053	0.8	0.00384083
472575	1	1494	0.522837	No X	0.733908	0.8	0.00300613
472576	1	1495	-0.878048	No X	0.717562	0.8	0.00254272
472577	1	1496	0.856788	No X	0.88909	1	0.00926817
472578	1	1497	0.423727	No X	0.969745	1	0.0381519
472579	1	1498	-0.27614	No X	0.862813	1	0.0080849
472580	1	1499	-0.160045	No X	0.73391	0.8	0.00300613
472581	1	1500	-0.568664	No X	0.889092	1	0.00926817
472582	1	1501	0.202364	No X	0.727583	0.8	0.00269409
472583	1	1502	-0.776068	No X	0.785639	0.8	0.00388443
472584	1	1503	0.792833	No X	0.733912	0.8	0.00300613
472585	1	1504	-0.0289377	No X	0.0604497	0.2	0.0011961
472586	1	1505	-0.705665	No X	0.717564	0.8	0.00254272
472587	1	1506	0.196373	No X	0.855972	1	0.00805643
472588	1	1507	-0.00453818	No X	0.876029	1	0.00899721
472589	1	1508	0.408131	No X	0.877485	1	0.00917007
472590	1	1509	0.962033	No X	0.855974	1	0.00805643
472591	1	1510	0.283869	No X	0.889094	1	0.00926817
472592	1	1511	0.982334	No X	0.829693	1	0.00597232
472593	1	1512	0.62306	No X	0.876031	1	0.00899721
472594	1	1513	0.911703	No X	0.807899	1	0.00514996
472595	1	1514	0.161741	No X	0.838587	1	0.00638405
472596	1	1515	0.965923	No X	0.733914	0.8	0.00300613
472597	1	1516	0.965923	No X	0.733916	0.8	0.00300613
472598	1	1517	0.536287	No X	0.782142	0.8	0.00379825
472599	1	1518	0.991108	No X	0.846501	1	0.00695692
472600	1	1519	0.893905	No X	0.977228	1	0.0476169
472601	1	1520	-0.405574	No X	0.77937	0.8	0.00358793
472602	1	1521	0.308648	No X	0.855976	1	0.00805643
472603	1	1522	-0.987216	No X	0.733918	0.8	0.00300613
472604	1	1523	0.470238	No X	0.855978	1	0.00805643
472605	1	1524	0.809675	No X	0.797939	0.8	0.00480953
472606	1	1525	0.733314	No X	0.779372	0.8	0.00358793
472607	1	1526	0.515921	No X	0.950173	1	0.021682
472608	1	1527	0.637668	No X	0.726034	0.8	0.00259055
472609	1	1528	-0.644724	No X	0.877487	1	0.00917007
472610	1	1529	-0.207125	No X	0.919742	1	0.0130387
472611	1	1530	-0.707466	No X	0.717566	0.8	0.00254272
472612	1	1531	-0.825586	No X	0.0604518	0.2	0.0011961
472613	1	1532	0.386217	No X	0.829695	1	0.00597232
472614	1	1533	-0.301491	No X	0.717569	0.8	0.00254272
472615	1	1534	-0.109038	No X	0.955817	1	0.0251371
472616	1	1535	0.451052	No X	0.870563	1	0.0087776
472617	1	1536	-0.563048	No X	0.85598	1	0.00805643
472618	1	1537	0.87541	No X	0.717571	0.8	0.00254272
472619	1	1538	0.924804	No X	0.752623	0.8	0.00312958
472620	1	1539	-0.708607	No X	0.877489	1	0.00917007
472621	1	1540	-0.648481	No X	0.870566	1	0.0087776
472622	1	1541	-0.185802	No X	0.876033	1	0.00899721
472623	1	1542	-0.516694	No X	0.50429	0.6	0.00161169
472624	1	1543	7.67012e-05	No X	0.846503	1	0.00695692
472625	1	1544	-0.961208	No X	0.844203	1	0.00685144
472626	1	1545	-0.985416	No X	0.779375	0.8	0.00358793
472627	1	1546	-0.486242	No X	0.829488	1	0.00595976
472628	1	1547	0.674746	No X	0.864445	1	0.00836891
472629	1	1548	-0.156172	No X	0.765176	0.8	0.00327434
472630	1	1549	-0.404002	No X	0.717573	0.8	0.00254272
472631	1	1550	-0.519787	No X	0.789638	0.8	0.00414762
472632	1	1551	-0.179979	No X	0.96023	1	0.026259
472633	1	1552	-0.207096	No X	0.950175	1	0.021682
472634	1	1553	-0.994589	No X	0.984966	1	0.0912413
472635	1	1554	-0.478136	No X	0.864447	1	0.00836891
472636	1	1555	-0.575894	No X	0.855982	1	0.00805643
472637	1	1556	-0.994631	No X	0.889096	1	0.00926817
472638	1	1557	0.457019	No X	0.733229	0.8	0.00293935
472639	1	1558	0.695109	No X	0.967345	1	0.0330718
472640	1	1559	0.137424	No X	0.00243618	0.2	0.00091619
472641	1	1560	0.249286	No X	0.00243831	0.2	0.00091619
472642	1	1561	-0.673564	No X	0.889098	1	0.00926817
472643	1	1562	-0.382748	No X	0.829697	1	0.00597232
472644	1	1563	0.273953	No X	0.855985	1	0.00805643
472645	1	1564	0.0779291	No X	0.946395	1	0.0201968
472646	1	1565	-0.125726	No X	0.969748	1	0.0381519
472647	1	1566	-0.116029	No X	0.855987	1	0.00805643
472648	1	1567	-0.650489	No X	0.797941	0.8	0.00480953
472649	1	1568	-0.159746	No X	0.829699	1	0.00597232
472650	1	1569	-0.837898	No X	0.870568	1	0.0087776
472651	1	1570	-0.4355	No X	0.752625	0.8	0.00312958
472652	1	1571	0.345114	No X	0.848355	1	0.00715258
472653	1	1572	0.733422	No X	0.0638403	0.2	0.00131865
472654	1	1573	-0.385674	No X	0.73392	0.8	0.00300613
472655	1	1574	-0.837227	No X	0.855451	1	0.0080022
472656	1	1575	-0.300079	No X	0.848519	1	0.00720241
472657	1	1576	-0.0594801	No X	0.877491	1	0.00917007
472658	1	1577	-0.989832	No X	0.717575	0.8	0.00254272
472659	1	1578	0.687013	No X	0.733922	0.8	0.00300613
472660	1	1579	0.566935	No X	0.87057	1	0.0087776
472661	1	1580	-0.405073	No X	0.870572	1	0.0087776
472662	1	1581	0.551306	No X	0.877494	1	0.00917007
472663	1	1582	-0.110609	No X	0.717577	0.8	0.00254272
472664	1	1583	0.743177	No X	0.889101	1	0.00926817
472665	1	1584	0.591766	No X	0.911058	1	0.0109287
472666	1	1585	0.593284	No X	0.946398	1	0.0201968
472667	1	1586	-0.257706	No X	0.855989	1	0.00805643
472668	1	1587	-0.820273	No X	0.717579	0.8	0.00254272
472669	1	1588	-0.627386	No X	0.870574	1	0.0087776
472670	1	1589	0.480069	No X	0.063192	0.2	0.00129905
472671	1	1590	0.0403121	No X	0.889103	1	0.00926817
472672	1	1591	0.435214	No X	0.717581	0.8	0.00254272
472673	1	1592	0.316769	No X	0.0558324	0.2	0.00118545
472674	1	1593	0.447719	No X	0.0638425	0.2	0.00131865
472675	1	1594	0.887186	No X	0.717583	0.8	0.00254272
472676	1	1595	0.203819	No X	0.877496	1	0.00917007
472677	1	1596	-0.0307528	No X	0.877498	1	0.00917007
472678	1	1597	-0.165836	No X	0.8775	1	0.00917007
472679	1	1598	0.642754	No X	0.889105	1	0.00926817
472680	1	1599	-0.0453583	No X	0.725706	0.8	0.00258126
472681	1	1600	-0.0456331	No X	0.889107	1	0.00926817
472682	1	1601	-0.595104	No X	0.96975	1	0.0381519
472683	1	1602	-0.451991	No X	0.877502	1	0.00917007
472684	1	1603	-0.617478	No X	0.69491	0.8	0.00189033
472685	1	1604	-0.588927	No X	0.0638446	0.2	0.00131865
472686	1	1605	0.927374	No X	0.876035	1	0.00899721
472687	1	1606	0.56239	No X	0.792421	0.8	0.00420003
472688	1	1607	0.219259	No X	0.725466	0.8	0.00256608
472689	1	1608	0.145592	No X	0.78964	0.8	0.00414762
472690	1	1609	-0.547699	No X	0.877504	1	0.00917007
472691	1	1610	0.60413	No X	0.889109	1	0.00926817
472692	1	1611	-0.779456	No X	0.877506	1	0.00917007
472693	1	1612	-0.307776	No X	0.848593	1	0.00723182
472694	1	1613	-0.660532	No X	0.969752	1	0.0381519
472695	1	1614	-0.475956	No X	0.877508	1	0.00917007
472696	1	1615	-0.46972	No X	0.950177	1	0.021682
472697	1	1616	-0.0146852	No X	0.877511	1	0.00917007
472698	1	1617	-0.0501868	No X	0.889111	1	0.00926817
472699	1	1618	0.100296	No X	0.889113	1	0.00926817
472700	1	1619	0.728343	No X	0.870576	1	0.0087776
472701	1	1620	-0.871905	No X	0.877513	1	0.00917007
472702	1	1621	0.0826452	No X	0.829701	1	0.00597232
472703	1	1622	0.315857	No X	0.848595	1	0.00723182
472704	1	1623	0.687185	No X	0.0638467	0.2	0.00131865
472705	1	1624	-0.0911351	No X	0.870578	1	0.0087776
472706	1	1625	-0.750932	No X	0.923148	1	0.0148499
472707	1	1626	-0.735618	No X	0.877515	1	0.00917007
472708	1	1627	-0.162405	No X	0.789642	0.8	0.00414762
472709	1	1628	-0.964204	No X	0.782144	0.8	0.00379825
472710	1	1629	-0.915816	No X	0.733925	0.8	0.00300613
472711	1	1630	0.816695	No X	0.717586	0.8	0.00254272
472712	1	1631	0.209256	No X	0.717588	0.8	0.00254272
472713	1	1632	0.61131	No X	0.899536	1	0.00957987
472714	1	1633	0.0847716	No X	0.855991	1	0.00805643
472715	1	1634	-0.26986	No X	0.829703	1	0.00597232
472716	1	1635	0.775497	No X	0.87058	1	0.0087776
472717	1	1636	-0.766779	No X	0.0638488	0.2	0.00131865
472718	1	1637	-0.707812	No X	0.71759	0.8	0.00254272
472719	1	1638	0.659898	No X	0.793203	0.8	0.0043063
472720	1	1639	0.783942	No X	0.062229	0.2	0.00123183
472721	1	1640	0.854135	No X	0.717592	0.8	0.00254272
472722	1	1641	0.61805	No X	0.789644	0.8	0.00414762
472723	1	1642	-0.252702	No X	0.733927	0.8	0.00300613
472724	1	1643	0.808183	No X	0.855993	1	0.00805643
472725	1	1644	0.542602	No X	0.877517	1	0.00917007
472726	1	1645	0.841334	No X	0.889115	1	0.00926817
472727	1	1646	0.291598	No X	0.870583	1	0.0087776
472728	1	1647	-0.0341825	No X	0.86445	1	0.00836891
472729	1	1648	-0.297661	No X	0.855995	1	0.00805643
472730	1	1649	-0.0272001	No X	0.923515	1	0.0151096
472731	1	1650	-0.497729	No X	0.944391	1	0.0192937
472732	1	1651	0.687376	No X	0.796209	0.8	0.00464073
472733	1	1652	0.330933	No X	0.877519	1	0.00917007
472734	1	1653	0.542752	No X	0.855997	1	0.00805643
472735	1	1654	-0.538885	No X	0.889118	1	0.00926817
472736	1	1655	-0.91876	No X	0.829705	1	0.00597232
472737	1	1656	0.94396	No X	0.797943	0.8	0.00480953
472738	1	1657	-0.712553	No X	0.877521	1	0.00917007
472739	1	1658	-0.845879	No X	0.88912	1	0.00926817
472740	1	1659	-0.877799	No X	0.889122	1	0.00926817
472741	1	1660	-0.772592	No X	0.877523	1	0.00917007
472742	1	1661	-0.290377	No X	0.877525	1	0.00917007
472743	1	1662	0.224945	No X	0.877528	1	0.00917007
472744	1	1663	0.890109	No X	0.889124	1	0.00926817
472745	1	1664	-0.290355	No X	0.00075679	0.2	0.000555443
472746	1	1665	0.177218	No X	0.864088	1	0.00831008
472747	1	1666	0.486716	No X	0.855999	1	0.00805643
472748	1	1667	-0.346119	No X	0.986862	1	0.106858
472749	1	1668	-0.596906	No X	0.889126	1	0.00926817
472750	1	1669	-0.174107	No X	0.856002	1	0.00805643
472751	1	1670	0.46917	No X	0.87753	1	0.00917007
472752	1	1671	0.0813607	No X	0.86943	1	0.00854399
472753	1	1672	-0.621393	No X	0.729747	0.8	0.00282285
472754	1	1673	0.0716141	No X	0.90686	1	0.0100017
472755	1	1674	0.00732548	No X	0.967347	1	0.0330718
472756	1	1675	-0.11771	No X	0.969754	1	0.0381519
472757	1	1676	-0.49903	No X	0.933245	1	0.0175579
472758	1	1677	0.34869	No X	0.9464	1	0.0201968
472759	1	1678	0.34869	No X	0.946402	1	0.0201968
472760	1	1679	0.841646	No X	0.733929	0.8	0.00300613
472761	1	1680	0.20496	No X	0.925137	1	0.0158601
472762	1	1681	0.253003	No X	0.063851	0.2	0.00131865
472763	1	1682	-0.400388	No X	0.889128	1	0.00926817
472764	1	1683	-0.982242	No X	0.797946	0.8	0.00480953
472765	1	1684	-0.598592	No X	0.877532	1	0.00917007
472766	1	1685	-0.312559	No X	0.854288	1	0.00778852
472767	1	1686	-0.681284	No X	0.88913	1	0.00926817
472768	1	1687	0.712603	No X	0.889132	1	0.00926817
472769	1	1688	-0.71857	No X	0.950179	1	0.021682
472770	1	1689	-0.866576	No X	0.889135	1	0.00926817
472771	1	1690	0.734913	No X	0.91106	1	0.0109287
472772	1	1691	-0.124944	No X	0.982033	1	0.0735162
472773	1	1692	-0.868956	No X	0.986318	1	0.100518
472774	1	1693	-0.819795	No X	0.875965	1	0.00899328
472775	1	1694	-0.242963	No X	0.889137	1	0.00926817
472776	1	1695	-0.910493	No X	0.851312	1	0.00744663
472777	1	1696	-0.0994798	No X	0.726036	0.8	0.00259055
472778	1	1697	0.552394	No X	0.693489	0.8	0.00179186
472779	1	1698	0.791908	No X	0.00214282	0.2	0.0008864
472780	1	1699	-0.396085	No X	0.733931	0.8	0.00300613
472781	1	1700	-0.935537	No X	0.856004	1	0.00805643
472782	1	1701	0.710393	No X	0.941349	1	0.0190603
472783	1	1702	-0.602101	No X	0.808689	1	0.00531884
472784	1	1703	0.281785	No X	0.838204	1	0.00630483
472785	1	1704	0.575989	No X	0.699159	0.8	0.0022611
472786	1	1705	-0.187731	No X	0.717594	0.8	0.00254272
472787	1	1706	-0.292071	No X	0.778964	0.8	0.00350902
472788	1	1707	0.675991	No X	0.870585	1	0.0087776
472789	1	1708	0.548334	No X	0.877534	1	0.00917007
472790	1	1709	-0.141906	No X	0.877536	1	0.00917007
472791	1	1710	0.698683	No X	0.960232	1	0.026259
472792	1	1711	-0.631219	No X	0.854571	1	0.00793664
472793	1	1712	-0.669942	No X	0.856006	1	0.00805643
472794	1	1713	-0.811882	No X	0.717596	0.8	0.00254272
472795	1	1714	0.760552	No X	0.877538	1	0.00917007
472796	1	1715	0.51286	No X	0.699161	0.8	0.0022611
472797	1	1716	0.997673	No X	0.889139	1	0.00926817
472798	1	1717	-0.379614	No X	0.779377	0.8	0.00358793
472799	1	1718	-0.61978	No X	0.752628	0.8	0.00312958
472800	1	1719	0.81359	No X	0.87754	1	0.00917007
472801	1	1720	-0.0339384	No X	0.811092	1	0.00577569
472802	1	1721	-0.744085	No X	0.504524	0.6	0.00162937
472803	1	1722	0.514212	No X	0.856008	1	0.00805643
472804	1	1723	-0.19756	No X	0.870587	1	0.0087776
472805	1	1724	-0.014647	No X	0.877542	1	0.00917007
472806	1	1725	-0.790781	No X	0.877545	1	0.00917007
472807	1	1726	0.099322	No X	0.965536	1	0.03192
472808	1	1727	-0.74798	No X	0.733933	0.8	0.00300613
472809	1	1728	0.298028	No X	0.733935	0.8	0.00300613
472810	1	1729	-0.557524	No X	0.793205	0.8	0.0043063
472811	1	1730	0.517198	No X	0.889141	1	0.00926817
472812	1	1731	0.92883	No X	0.829707	1	0.00597232
472813	1	1732	0.273196	No X	0.85601	1	0.00805643
472814	1	1733	-0.398541	No X	0.856012	1	0.00805643
472815	1	1734	-0.398541	No X	0.856014	1	0.00805643
472816	1	1735	0.729323	No X	0.694912	0.8	0.00189033
472817	1	1736	-0.832194	No X	0.0604539	0.2	0.0011961
472818	1	1737	0.135601	No X	0.889143	1	0.00926817
472819	1	1738	0.275493	No X	0.877547	1	0.00917007
472820	1	1739	-0.0917395	No X	0.797223	0.8	0.00470762
472821	1	1740	-0.573512	No X	0.889145	1	0.00926817
472822	1	1741	0.165279	No X	0.856016	1	0.00805643
472823	1	1742	0.162947	No X	0.85473	1	0.00796991
472824	1	1743	-0.162776	No X	0.856019	1	0.00805643
472825	1	1744	-0.855952	No X	0.717598	0.8	0.00254272
472826	1	1745	0.982384	No X	0.848597	1	0.00723182
472827	1	1746	0.205325	No X	0.969756	1	0.0381519
472828	1	1747	0.667594	No X	0.789646	0.8	0.00414762
472829	1	1748	0.158667	No X	0.733937	0.8	0.00300613
472830	1	1749	-0.34848	No X	0.877549	1	0.00917007
472831	1	1750	-0.128744	No X	0.877551	1	0.00917007
472832	1	1751	0.431348	No X	0.75263	0.8	0.00312958
472833	1	1752	0.0601834	No X	0.889147	1	0.00926817
472834	1	1753	-0.257134	No X	0.716389	0.8	0.00245325
472835	1	1754	0.443606	No X	0.877553	1	0.00917007
472836	1	1755	-0.241476	No X	0.877555	1	0.00917007
472837	1	1756	0.799575	No X	0.793129	0.8	0.00428658
472838	1	1757	0.684609	No X	0.796211	0.8	0.00464073
472839	1	1758	0.836966	No X	0.793207	0.8	0.0043063
472840	1	1759	0.531997	No X	0.889149	1	0.00926817
472841	1	1760	0.776683	No X	0.789649	0.8	0.00414762
472842	1	1761	-0.313571	No X	0.856021	1	0.00805643
472843	1	1762	0.049391	No X	0.809927	1	0.00545243
472844	1	1763	0.813713	No X	0.870589	1	0.0087776
472845	1	1764	-0.136273	No X	0.829491	1	0.00595976
472846	1	1765	0.384876	No X	0.889152	1	0.00926817
472847	1	1766	-0.0215694	No X	0.911062	1	0.0109287
472848	1	1767	-0.775496	No X	0.950182	1	0.021682
472849	1	1768	-0.0849895	No X	0.716695	0.8	0.00246862
472850	1	1769	-0.360332	No X	0.856023	1	0.00805643
472851	1	1770	-0.198233	No X	0.856025	1	0.00805643
472852	1	1771	-0.78629	No X	0.752632	0.8	0.00312958
472853	1	1772	-0.258126	No X	0.851314	1	0.00744663
472854	1	1773	0.306756	No X	0.889154	1	0.00926817
472855	1	1774	0.235057	No X	0.7176	0.8	0.00254272
472856	1	1775	-0.23889	No X	0.752634	0.8	0.00312958
472857	1	1776	-0.114264	No X	0.946404	1	0.0201968
472858	1	1777	-0.130947	No X	0.889156	1	0.00926817
472859	1	1778	0.12431	No X	0.809536	1	0.00543381
472860	1	1779	-0.41167	No X	0.977792	1	0.0491418
472861	1	1780	0.138934	No X	0.256988	0.4	0.00136899
472862	1	1781	-0.995679	No X	0.877557	1	0.00917007
472863	1	1782	-0.881901	No X	0.733939	0.8	0.00300613
472864	1	1783	-0.891523	No X	0.782147	0.8	0.00379825
472865	1	1784	-0.964257	No X	0.779379	0.8	0.00358793
472866	1	1785	0.968144	No X	0.733942	0.8	0.00300613
472867	1	1786	0.468699	No X	0.796213	0.8	0.00464073
472868	1	1787	0.478217	No X	0.717603	0.8	0.00254272
472869	1	1788	0.545165	No X	0.864452	1	0.00836891
472870	1	1789	-0.474041	No X	0.717605	0.8	0.00254272
472871	1	1790	0.755809	No X	0.877559	1	0.00917007
472872	1	1791	-0.117581	No X	0.000393276	0.2	0.000426066
472873	1	1792	-0.91833	No X	0.733944	0.8	0.00300613
472874	1	1793	0.334328	No X	0.965411	1	0.0318372
472875	1	1794	0.992	No X	0.877562	1	0.00917007
472876	1	1795	-0.779193	No X	0.889158	1	0.00926817
472877	1	1796	-0.985601	No X	0.88916	1	0.00926817
472878	1	1797	0.0129672	No X	0.733946	0.8	0.00300613
472879	1	1798	0.828254	No X	0.856027	1	0.00805643
472880	1	1799	-0.182019	No X	0.931717	1	0.0169834
472881	1	1800	0.886534	No X	0.856029	1	0.00805643
472882	1	1801	-0.754997	No X	0.856031	1	0.00805643
472883	1	1802	-0.64052	No X	0.717607	0.8	0.00254272
472884	1	1803	-0.564419	No X	0.717609	0.8	0.00254272
472885	1	1804	0.0524227	No X	0.717611	0.8	0.00254272
472886	1	1805	0.931385	No X	0.889162	1	0.00926817
472887	1	1806	0.935827	No X	0.877564	1	0.00917007
472888	1	1807	0.515017	No X	0.889164	1	0.00926817
472889	1	1808	-0.709135	No X	0.98023	1	0.0613499
472890	1	1809	-0.888445	No X	0.0638531	0.2	0.00131865
472891	1	1810	0.909658	No X	0.789651	0.8	0.00414762
472892	1	1811	0.336716	No X	0.789653	0.8	0.00414762
472893	1	1812	0.482093	No X	0.717613	0.8	0.00254272
472894	1	1813	-0.486716	No X	0.877566	1	0.00917007
472895	1	1814	0.945201	No X	0.946406	1	0.0201968
472896	1	1815	-0.922095	No X	0.856033	1	0.00805643
472897	1	1816	0.462876	No X	0.960235	1	0.026259
472898	1	1817	-0.91504	No X	0.0631941	0.2	0.00129905
472899	1	1818	-0.295622	No X	0.988859	1	0.133781
472900	1	1819	0.136443	No X	0.889166	1	0.00926817
472901	1	1820	-0.357474	No X	0.717615	0.8	0.00254272
472902	1	1821	-0.91399	No X	0.716697	0.8	0.00246862
472903	1	1822	-0.35286	No X	0.0638552	0.2	0.00131865
472904	1	1823	-0.596824	No X	0.713243	0.8	0.00236577
472905	1	1824	0.355881	No X	0.889169	1	0.00926817
472906	1	1825	0.213536	No X	0.838206	1	0.00630483
472907	1	1826	-0.655438	No X	0.00318447	0.2	0.000967713
472908	1	1827	0.208712	No X	0.695787	0.8	0.00199851
472909	1	1828	0.653385	No X	0.754318	0.8	0.00317291
472910	1	1829	-0.394394	No X	0.889171	1	0.00926817
472911	1	1830	-0.525826	No X	0.870591	1	0.0087776
472912	1	1831	-0.174809	No X	0.25699	0.4	0.00136899
472913	1	1832	-0.266611	No X	0.870593	1	0.0087776
472914	1	1833	0.0742562	No X	0.733948	0.8	0.00300613
472915	1	1834	0.573276	No X	0.854732	1	0.00796991
472916	1	1835	0.434188	No X	0.796215	0.8	0.00464073
472917	1	1836	0.803448	No X	0.869432	1	0.00854399
472918	1	1837	0.588507	No X	0.911064	1	0.0109287
472919	1	1838	0.451633	No X	0.965413	1	0.0318372
472920	1	1839	0.475052	No X	0.717617	0.8	0.00254272
472921	1	1840	-0.99817	No X	0.877568	1	0.00917007
472922	1	1841	-0.18206	No X	0.796217	0.8	0.00464073
472923	1	1842	-0.904624	No X	0.256992	0.4	0.00136899
472924	1	1843	-0.885752	No X	0.725708	0.8	0.00258126
472925	1	1844	0.0394162	No X	0.782149	0.8	0.00379825
472926	1	1845	-0.0639098	No X	0.779381	0.8	0.00358793
472927	1	1846	-0.469666	No X	0.864326	1	0.008368
472928	1	1847	-0.900066	No X	0.855453	1	0.0080022
472929	1	1848	-0.180865	No X	0.889173	1	0.00926817
472930	1	1849	0.642472	No X	0.73395	0.8	0.00300613
472931	1	1850	0.714996	No X	0.87757	1	0.00917007
472932	1	1851	-0.387611	No X	0.795307	0.8	0.00440606
472933	1	1852	-0.0447697	No X	0.931719	1	0.0169834
472934	1	1853	0.720638	No X	0.733952	0.8	0.00300613
472935	1	1854	-0.528545	No X	0.838944	1	0.00641645
472936	1	1855	0.8559	No X	0.889175	1	0.00926817
472937	1	1856	-0.409299	No X	0.71762	0.8	0.00254272
472938	1	1857	0.763647	No X	0.733954	0.8	0.00300613
472939	1	1858	-0.0496309	No X	0.717622	0.8	0.00254272
472940	1	1859	-0.410525	No X	0.889177	1	0.00926817
472941	1	1860	0.378995	No X	0.975759	1	0.0447617
472942	1	1861	0.656227	No X	0.960237	1	0.026259
472943	1	1862	0.183716	No X	0.717624	0.8	0.00254272
472944	1	1863	-0.175824	No X	0.96735	1	0.0330718
472945	1	1864	-0.838808	No X	0.789655	0.8	0.00414762
472946	1	1865	-0.182194	No X	0.870595	1	0.0087776
472947	1	1866	0.186027	No X	0.877572	1	0.00917007
472948	1	1867	0.6328	No X	0.716699	0.8	0.00246862
472949	1	1868	-0.0130247	No X	0.717626	0.8	0.00254272
472950	1	1869	-0.204306	No X	0.950184	1	0.021682
472951	1	1870	-0.17986	No X	0.965538	1	0.03192
472952	1	1871	-0.606396	No X	0.82971	1	0.00597232
472953	1	1872	0.284236	No X	0.733956	0.8	0.00300613
472954	1	1873	-0.404005	No X	0.0638573	0.2	0.00131865
472955	1	1874	-0.896389	No X	0.870597	1	0.0087776
472956	1	1875	-0.986019	No X	0.829712	1	0.00597232
472957	1	1876	0.988221	No X	0.869435	1	0.00854399
472958	1	1877	0.318737	No X	0.829714	1	0.00597232
472959	1	1878	0.574996	No X	0.889179	1	0.00926817
472960	1	1879	-0.00651413	No X	0.983091	1	0.0804595
472961	1	1880	0.73796	No X	0.986769	1	0.105552
472962	1	1881	-0.330659	No X	0.829716	1	0.00597232
472963	1	1882	0.876179	No X	0.717628	0.8	0.00254272
472964	1	1883	-0.391155	No X	0.733959	0.8	0.00300613
472965	1	1884	0.104665	No X	0.71763	0.8	0.00254272
472966	1	1885	0.797317	No X	0.856036	1	0.00805643
472967	1	1886	0.674472	No X	0.967352	1	0.0330718
472968	1	1887	-0.067312	No X	0.0638595	0.2	0.00131865
472969	1	1888	0.833347	No X	0.717632	0.8	0.00254272
472970	1	1889	0.432363	No X	0.846506	1	0.00695692
472971	1	1890	0.372062	No X	0.846978	1	0.00699524
472972	1	1891	-0.880247	No X	0.752636	0.8	0.00312958
472973	1	1892	0.948418	No X	0.877574	1	0.00917007
472974	1	1893	-0.244111	No X	0.727585	0.8	0.00269409
472975	1	1894	-0.865741	No X	0.8706	1	0.0087776
472976	1	1895	-0.830641	No X	0.851873	1	0.00745333
472977	1	1896	-0.549892	No X	0.889181	1	0.00926817
472978	1	1897	0.0514358	No X	0.933247	1	0.0175579
472979	1	1898	0.512827	No X	0.902633	1	0.00989465
472980	1	1899	0.312716	No X	0.978013	1	0.0508944
472981	1	1900	0.49853	No X	0.851875	1	0.00745333
472982	1	1901	-0.37467	No X	0.0638616	0.2	0.00131865
472983	1	1902	-0.416831	No X	0.870602	1	0.0087776
472984	1	1903	0.568203	No X	0.877576	1	0.00917007
472985	1	1904	-0.693126	No X	0.84698	1	0.00699524
472986	1	1905	0.227165	No X	0.899538	1	0.00957987
472987	1	1906	0.215279	No X	0.733961	0.8	0.00300613
472988	1	1907	-0.157493	No X	0.889183	1	0.00926817
472989	1	1908	-0.929018	No X	0.716391	0.8	0.00245325
472990	1	1909	0.0678699	No X	0.789657	0.8	0.00414762
472991	1	1910	0.246168	No X	0.717634	0.8	0.00254272
472992	1	1911	-0.493699	No X	0.809929	1	0.00545243
472993	1	1912	0.612993	No X	0.776005	0.8	0.00341421
472994	1	1913	0.835798	No X	0.980232	1	0.0613499
472995	1	1914	-0.658506	No X	0.889186	1	0.00926817
472996	1	1915	0.901799	No X	0.733963	0.8	0.00300613
472997	1	1916	0.0994754	No X	0.717637	0.8	0.00254272
472998	1	1917	-0.347694	No X	0.717639	0.8	0.00254272
472999	1	1918	-0.189639	No X	0.060456	0.2	0.0011961
473000	1	1919	-0.797249	No X	0.877579	1	0.00917007
473001	1	1920	0.992876	No X	0.733965	0.8	0.00300613
473002	1	1921	-0.0539816	No X	0.733967	0.8	0.00300613
473003	1	1922	0.460872	No X	0.877581	1	0.00917007
473004	1	1923	-0.877721	No X	0.717641	0.8	0.00254272
473005	1	1924	-0.445498	No X	0.889188	1	0.00926817
473006	1	1925	0.229344	No X	0.995306	1	0.451354
473007	1	1926	-0.754854	No X	0.877583	1	0.00917007
473008	1	1927	0.30887	No X	0.946408	1	0.0201968
473009	1	1928	-0.37247	No X	0.950186	1	0.021682
473010	1	1929	0.551257	No X	0.88919	1	0.00926817
473011	1	1930	-0.121346	No X	0.877585	1	0.00917007
473012	1	1931	0.952866	No X	0.856038	1	0.00805643
473013	1	1932	-0.33241	No X	0.699163	0.8	0.0022611
473014	1	1933	-0.701232	No X	0.504702	0.6	0.00166268
473015	1	1934	0.777778	No X	0.716701	0.8	0.00246862
473016	1	1935	-0.342461	No X	0.789659	0.8	0.00414762
473017	1	1936	-0.460205	No X	0.877587	1	0.00917007
473018	1	1937	-0.530496	No X	0.877589	1	0.00917007
473019	1	1938	0.704052	No X	0.950188	1	0.021682
473020	1	1939	0.262547	No X	0.85604	1	0.00805643
473021	1	1940	-0.0449385	No X	0.931721	1	0.0169834
473022	1	1941	-0.596129	No X	0.889192	1	0.00926817
473023	1	1942	-0.691566	No X	0.0638637	0.2	0.00131865
473024	1	1943	-0.707602	No X	0.870604	1	0.0087776
473025	1	1944	-0.936099	No X	0.889194	1	0.00926817
473026	1	1945	-0.208717	No X	0.717643	0.8	0.00254272
473027	1	1946	0.647837	No X	0.969758	1	0.0381519
473028	1	1947	0.272039	No X	0.0558345	0.2	0.00118545
473029	1	1948	0.0723195	No X	0.856042	1	0.00805643
473030	1	1949	0.954215	No X	0.851316	1	0.00744663
473031	1	1950	0.459158	No X	0.733969	0.8	0.00300613
473032	1	1951	0.244936	No X	0.69651	0.8	0.0020796
473033	1	1952	-0.700454	No X	0.504526	0.6	0.00162937
473034	1	1953	-0.541978	No X	0.694701	0.8	0.00187658
473035	1	1954	-0.831801	No X	0.854735	1	0.00796991
473036	1	1955	-0.722825	No X	0.960239	1	0.026259
473037	1	1956	-0.816966	No X	0.0638658	0.2	0.00131865
473038	1	1957	-0.231375	No X	0.781549	0.8	0.00368068
473039	1	1958	0.50536	No X	0.695688	0.8	0.00199722
473040	1	1959	0.0715166	No X	0.889196	1	0.00926817
473041	1	1960	0.424214	No X	0.924761	1	0.0155547
473042	1	1961	0.558511	No X	0.889198	1	0.00926817
473043	1	1962	0.774208	No X	0.954763	1	0.0238623
473044	1	1963	-0.155289	No X	0.752638	0.8	0.00312958
473045	1	1964	0.705568	No X	0.717645	0.8	0.00254272
473046	1	1965	-0.0883625	No X	0.770374	0.8	0.00337435
473047	1	1966	0.936766	No X	0.733971	0.8	0.00300613
473048	1	1967	-0.156604	No X	0.717647	0.8	0.00254272
473049	1	1968	-0.503284	No X	0.94641	1	0.0201968
473050	1	1969	-0.905374	No X	0.877591	1	0.00917007
473051	1	1970	-0.113831	No X	0.696215	0.8	0.00207257
473052	1	1971	-0.868587	No X	0.696695	0.8	0.00208815
473053	1	1972	-0.898073	No X	0.856044	1	0.00805643
473054	1	1973	-0.199983	No X	0.870606	1	0.0087776
473055	1	1974	-0.270773	No X	0.732915	0.8	0.00287537
473056	1	1975	0.106571	No X	0.856046	1	0.00805643
473057	1	1976	-0.41303	No X	0.810998	1	0.00570786
473058	1	1977	0.319178	No X	0.856048	1	0.00805643
473059	1	1978	-0.422481	No X	0.851878	1	0.00745333
473060	1	1979	-0.296075	No X	0.733973	0.8	0.00300613
473061	1	1980	-0.907858	No X	0.781551	0.8	0.00368068
473062	1	1981	0.791427	No X	0.8892	1	0.00926817
473063	1	1982	-0.795239	No X	0.0631962	0.2	0.00129905
473064	1	1983	0.0785713	No X	0.829718	1	0.00597232
473065	1	1984	0.849772	No X	0.907202	1	0.0102457
473066	1	1985	-0.959288	No X	0.733976	0.8	0.00300613
473067	1	1986	-0.350448	No X	0.889203	1	0.00926817
473068	1	1987	0.742329	No X	0.889205	1	0.00926817
473069	1	1988	0.907858	No X	0.717649	0.8	0.00254272
473070	1	1989	-0.127978	No X	0.870608	1	0.0087776
473071	1	1990	0.0783994	No X	0.889207	1	0.00926817
473072	1	1991	-0.00740533	No X	0.962424	1	0.0278166
473073	1	1992	-0.816097	No X	0.85605	1	0.00805643
473074	1	1993	0.203794	No X	0.889209	1	0.00926817
473075	1	1994	-0.519068	No X	0.869437	1	0.00854399
473076	1	1995	0.673444	No X	0.856053	1	0.00805643
473077	1	1996	0.593601	No X	0.87061	1	0.0087776
473078	1	1997	-0.257375	No X	0.717651	0.8	0.00254272
473079	1	1998	-0.414242	No X	0.063868	0.2	0.00131865
473080	1	1999	0.523283	No X	0.789661	0.8	0.00414762
473081	1	2000	0.796355	No X	0.877593	1	0.00917007
473082	1	2001	-0.128921	No X	0.717654	0.8	0.00254272
473083	1	2002	0.122565	No X	0.807988	1	0.00517929
473084	1	2003	-0.489784	No X	0.889211	1	0.00926817
473085	1	2004	0.420604	No X	0.853363	1	0.00753204
473086	1	2005	0.0977516	No X	0.876037	1	0.00899721
473087	1	2006	-0.359415	No X	0.0604582	0.2	0.0011961
473088	1	2007	0.512696	No X	0.75264	0.8	0.00312958
473089	1	2008	0.66963	No X	0.82972	1	0.00597232
473090	1	2009	0.436302	No X	0.889213	1	0.00926817
473091	1	2010	-0.561549	No X	0.889215	1	0.00926817
473092	1	2011	0.987093	No X	0.864454	1	0.00836891
473093	1	2012	-0.103018	No X	0.916288	1	0.0116425
473094	1	2013	-0.968195	No X	0.877596	1	0.00917007
473095	1	2014	0.45671	No X	0.846982	1	0.00699524
473096	1	2015	0.80745	No X	0.807665	1	0.00511376
473097	1	2016	-0.593458	No X	0.877598	1	0.00917007
473098	1	2017	-0.245704	No X	0.96976	1	0.0381519
[truncated: 468,836+ more rows]

## Sheet: Fig2E
Predictability score	Cummulative density
0.111111	0.999853		Score	2.55556
0.222222	0.99868		Probability	5.91932e-05
0.333333	0.993629
0.444444	0.97872
0.555556	0.945225
0.666667	0.884722
0.777778	0.793584
0.888889	0.676146
1	0.544024
1.11111	0.41213
1.22222	0.293669
1.33333	0.196898
1.44444	0.124332
1.55556	0.0740418
1.66667	0.0416364
1.77778	0.0221419
1.88889	0.0111448
2	0.00531647
2.11111	0.00240368
2.22222	0.00103155
2.33333	0.000419482
2.44444	0.000162112
2.55556	5.91932e-05
2.66667	2.05949e-05
2.77778	6.70558e-06
2.88889	2.10172e-06
3	5.99337e-07
3.11111	1.70975e-07
3.22222	4.05238e-08
3.33333	1.10894e-08
3.44444	1.8775e-09
3.55556	5.69307e-10
3.66667	4.80732e-11
3.77778	2.08191e-11
3.88889	3.78523e-13
4	3.78525e-13

## Sheet: Fig2F
Gene set size	log10(gene set size)	Predictability score (mean)	Score SD				Gene set size (averaged across quads)	Score	Probability
10	1	1.11133	0.352277			X gene set	58.33	2.56	0.001
11	1.04139	1.103	0.357806
12	1.07918	1.10678	0.345324
13	1.11394	1.05689	0.343788
14	1.14613	1.08378	0.35058
15	1.17609	1.08989	0.349787
16	1.20412	1.07822	0.341453
17	1.23045	1.08144	0.34786
18	1.25527	1.08733	0.351965
19	1.27875	1.09189	0.356689
20	1.30103	1.07256	0.346273
21	1.32222	1.05522	0.3479
22	1.34242	1.09589	0.355216
23	1.36173	1.06433	0.346115
24	1.38021	1.09967	0.356642
25	1.39794	1.08256	0.334997
26	1.41497	1.08533	0.345193
27	1.43136	1.08556	0.353662
28	1.44716	1.06111	0.339659
29	1.4624	1.06656	0.342715
30	1.47712	1.078	0.3333
31	1.49136	1.08778	0.34551
32	1.50515	1.09967	0.357093
33	1.51851	1.07044	0.347688
34	1.53148	1.08867	0.366466
35	1.54407	1.08333	0.343782
36	1.5563	1.09633	0.341615
37	1.5682	1.06511	0.333956
38	1.57978	1.07633	0.351909
39	1.59106	1.07778	0.34141
40	1.60206	1.08367	0.342567
41	1.61278	1.083	0.353905
42	1.62325	1.07311	0.338375
43	1.63347	1.08489	0.346518
44	1.64345	1.08522	0.328548
45	1.65321	1.08733	0.356743
46	1.66276	1.09889	0.349917
47	1.6721	1.06978	0.347538
48	1.68124	1.07922	0.350988
49	1.6902	1.09211	0.345615
50	1.69897	1.09033	0.341773
51	1.70757	1.07156	0.337904
52	1.716	1.09856	0.358368
54	1.73239	1.082	0.347391
55	1.74036	1.07233	0.34632
56	1.74819	1.09333	0.35267
58	1.76343	1.08856	0.336815
59	1.77085	1.09844	0.353066
60	1.77815	1.10344	0.362653
62	1.79239	1.09389	0.351452
63	1.79934	1.08922	0.356674
65	1.81291	1.101	0.361227
66	1.81954	1.09611	0.340373
68	1.83251	1.06889	0.334676
69	1.83885	1.10922	0.346204
71	1.85126	1.10567	0.344089
72	1.85733	1.09933	0.348588
74	1.86923	1.08256	0.345028
76	1.88081	1.08422	0.337431
78	1.89209	1.08856	0.346722
79	1.89763	1.091	0.354555
81	1.90849	1.08478	0.342762
83	1.91908	1.10056	0.347117
85	1.92942	1.08689	0.344948
87	1.93952	1.089	0.350156
89	1.94939	1.11856	0.356575
91	1.95904	1.09233	0.35102
93	1.96848	1.11733	0.35793
95	1.97772	1.10167	0.355173
98	1.99123	1.09878	0.342254
100	2	1.11011	0.342258
102	2.0086	1.11167	0.371686
105	2.02119	1.13622	0.349618
107	2.02938	1.10878	0.348407
110	2.04139	1.12733	0.363171
112	2.04922	1.12489	0.359648
115	2.0607	1.103	0.353742
117	2.06819	1.12167	0.347971
120	2.07918	1.11478	0.349034
123	2.08991	1.11	0.364483
126	2.10037	1.10111	0.353047
129	2.11059	1.10411	0.345817
132	2.12057	1.12289	0.337858
135	2.13033	1.11867	0.349413
138	2.13988	1.134	0.344932
141	2.14922	1.125	0.362366
145	2.16137	1.13433	0.36694
148	2.17026	1.13811	0.357362
151	2.17898	1.129	0.349903
155	2.19033	1.11967	0.348948
158	2.19866	1.13133	0.355297
162	2.20952	1.12456	0.351687
166	2.22011	1.13311	0.359067
170	2.23045	1.12089	0.361732
174	2.24055	1.13656	0.354456
178	2.25042	1.13589	0.355095
182	2.26007	1.16356	0.357418
186	2.26951	1.137	0.364089
191	2.28103	1.14	0.363371
195	2.29003	1.14678	0.346155
200	2.30103	1.14411	0.360201
204	2.30963	1.13233	0.341962
209	2.32015	1.14678	0.355455
214	2.33041	1.15678	0.34408
219	2.34044	1.15133	0.35254
224	2.35025	1.15044	0.363647
229	2.35984	1.15122	0.349825
234	2.36922	1.16711	0.367355
240	2.38021	1.181	0.358904
245	2.38917	1.16822	0.3558
251	2.39967	1.162	0.358575
257	2.40993	1.18278	0.349052
263	2.41996	1.16967	0.357972
269	2.42975	1.17222	0.362061
275	2.43933	1.18567	0.339427
282	2.45025	1.19622	0.359968
288	2.45939	1.18844	0.346754
295	2.46982	1.17311	0.371081
302	2.48001	1.169	0.377436
309	2.48996	1.18833	0.351821
316	2.49969	1.20344	0.345556
324	2.51055	1.16956	0.354678
331	2.51983	1.20522	0.36042
339	2.5302	1.185	0.353377
347	2.54033	1.18989	0.350243
355	2.55023	1.18789	0.347145
363	2.55991	1.20811	0.362118
372	2.57054	1.21633	0.353856
380	2.57978	1.20078	0.351746
389	2.58995	1.20889	0.356733
398	2.59988	1.20889	0.366371
407	2.60959	1.23711	0.374849
417	2.62014	1.22989	0.356362
427	2.63043	1.20878	0.359369
437	2.64048	1.24078	0.358314
447	2.65031	1.23567	0.3593
457	2.65992	1.19644	0.366145
468	2.67025	1.261	0.377823
479	2.68034	1.23033	0.369797
490	2.6902	1.23556	0.367953
501	2.69984	1.23811	0.354072
513	2.71012	1.23322	0.343633
525	2.72016	1.27244	0.364784
537	2.72997	1.27211	0.354121
550	2.74036	1.23733	0.368556
562	2.74974	1.26444	0.367483
575	2.75967	1.26789	0.369102
589	2.77012	1.29689	0.351828
603	2.78032	1.24722	0.346697
617	2.79029	1.25978	0.356908
631	2.80003	1.281	0.369387
646	2.81023	1.29833	0.370066
661	2.8202	1.28278	0.362342
676	2.82995	1.29411	0.366756
692	2.84011	1.30278	0.377564
708	2.85003	1.31067	0.370677
724	2.85974	1.28933	0.354013
741	2.86982	1.29667	0.352928
759	2.88024	1.32122	0.373942
776	2.88986	1.32533	0.357169
794	2.89982	1.31989	0.362416
813	2.91009	1.30933	0.362978
832	2.92012	1.34178	0.374819
851	2.92993	1.33644	0.366264
871	2.94002	1.34667	0.368088
891	2.94988	1.33456	0.362357
912	2.95999	1.32078	0.364793
933	2.96988	1.344	0.369716
955	2.98	1.33778	0.368873
977	2.98989	1.36011	0.363651
1000	3	1.36167	0.366816
1023	3.00988	1.36233	0.366966
1047	3.01995	1.37678	0.363876
1072	3.03019	1.38467	0.364765
1096	3.03981	1.35033	0.357459
1122	3.04999	1.39122	0.366742
1148	3.05994	1.38256	0.342797
1175	3.07004	1.40444	0.360228
1202	3.0799	1.38867	0.357432
1230	3.08991	1.398	0.354782
1259	3.10003	1.41867	0.360704
1288	3.10992	1.42522	0.372849
1318	3.11992	1.43522	0.377019
1349	3.13001	1.42578	0.360252
1380	3.13988	1.459	0.371101
1413	3.15014	1.45878	0.357265
1445	3.15987	1.47489	0.364737
1479	3.16997	1.44767	0.354274
1514	3.18013	1.46644	0.336723
1549	3.19005	1.47089	0.36694
1585	3.20003	1.49789	0.355588
1622	3.21005	1.49122	0.357946
1660	3.22011	1.48656	0.35918
1698	3.22994	1.54522	0.349607
1738	3.24005	1.49533	0.353053
1778	3.24993	1.51633	0.36371
1820	3.26007	1.52556	0.367407
1862	3.26998	1.53833	0.378832
1905	3.27989	1.54356	0.360021
1950	3.29003	1.55767	0.353479
1995	3.29994	1.55856	0.358782
2042	3.31006	1.57011	0.352976
2089	3.31994	1.58544	0.351692
2138	3.33001	1.56811	0.359298
2188	3.34005	1.63033	0.341267
2239	3.35005	1.61767	0.347483
2291	3.36003	1.61011	0.3413
2344	3.36996	1.62822	0.343329
2399	3.38003	1.61967	0.345692
2455	3.39005	1.64389	0.341898
2512	3.40002	1.64589	0.339196
2570	3.40993	1.672	0.343678
2630	3.41996	1.68222	0.338765
2692	3.43008	1.70567	0.325356
2754	3.43996	1.70856	0.334367
2818	3.44994	1.70378	0.328806
2884	3.46	1.70756	0.323351
2951	3.46997	1.732	0.324452
3020	3.48001	1.723	0.318526
3090	3.48996	1.76111	0.317429
3162	3.49996	1.76589	0.303946
3236	3.51001	1.788	0.309984
3311	3.51996	1.79633	0.304262
3388	3.52994	1.79244	0.300573
3467	3.53995	1.81422	0.304573
3548	3.54998	1.82578	0.276118
3631	3.56003	1.84111	0.297277
3715	3.56996	1.82767	0.292548
3802	3.58001	1.86522	0.275228
3890	3.58995	1.86411	0.270052
3981	3.59999	1.89022	0.26624
4074	3.61002	1.897	0.259609
4169	3.62003	1.91378	0.252224
4266	3.63002	1.92389	0.254078
4365	3.63998	1.935	0.244839
4467	3.65002	1.94089	0.236787
4571	3.66001	1.95233	0.229148
4677	3.66997	1.96067	0.216951
4786	3.67997	1.96633	0.205499
4898	3.69002	1.96633	0.193864
5012	3.70001	1.96544	0.174651
5129	3.71003	1.913	0.139465

## Sheet: Fig3A
Coverage (read counts)	2 cells	4 cells	8 cells	16 cells	32 cells	64 cells	128 cells	256 cells	512 cells	10000 cells			Quads	5
10	0.999491	0.989397	0.940881	0.840696	0.767256	0.696755	0.67118	0.656403	0.64397	0.641389			Ratio (allelic freq)	0.01
11	0.999952	0.993519	0.942638	0.876433	0.78396	0.715217	0.677804	0.66348	0.650757	0.640784			N (repeats)	100
12	0.999659	0.992959	0.955696	0.884465	0.806894	0.733162	0.692976	0.673425	0.665852	0.647965
13	0.999822	0.997866	0.965651	0.894682	0.808955	0.750072	0.695512	0.678496	0.658424	0.655091
14	0.999888	0.99826	0.973706	0.91313	0.826883	0.753251	0.714676	0.686961	0.681497	0.668772
15	0.99991	0.998831	0.976938	0.921712	0.832111	0.771403	0.724258	0.685181	0.682944	0.668351
16	0.999951	0.999018	0.982748	0.926149	0.845499	0.773112	0.724943	0.694282	0.683915	0.672571
17	0.999986	0.998884	0.984194	0.929342	0.863321	0.780919	0.736752	0.704757	0.690127	0.680993
18	0.999984	0.998636	0.984721	0.944418	0.866377	0.793231	0.737092	0.714211	0.696189	0.680692
19	0.999983	0.999678	0.986847	0.948867	0.876233	0.801917	0.743448	0.708707	0.698717	0.668845
20	0.999993	0.999333	0.989443	0.950156	0.877154	0.789981	0.751491	0.723223	0.703879	0.685284
21	0.999997	0.999744	0.991013	0.953742	0.887278	0.812594	0.754014	0.72125	0.704076	0.682373
22	0.999997	0.999848	0.994651	0.953731	0.89056	0.823109	0.758373	0.729442	0.708245	0.6906
23	0.999998	0.99971	0.995108	0.956019	0.900232	0.816784	0.76178	0.734026	0.707591	0.693114
24	0.999998	0.999832	0.994947	0.963106	0.904893	0.831209	0.772966	0.735691	0.717392	0.690226
25	1	0.999849	0.995595	0.96355	0.909603	0.83687	0.776427	0.734129	0.714739	0.701099
26	1	0.999928	0.996928	0.972234	0.919182	0.836612	0.779011	0.740355	0.716917	0.701555
27	1	0.999753	0.996404	0.975806	0.922497	0.854869	0.779605	0.73645	0.720054	0.696894
28	1	0.999928	0.997225	0.975977	0.920243	0.852286	0.784118	0.74349	0.723777	0.703945
29	1	0.99998	0.99699	0.976176	0.929092	0.855115	0.795081	0.752381	0.727474	0.703951
30	1	0.999806	0.996065	0.981508	0.92984	0.859657	0.796641	0.751272	0.731044	0.70783
31	1	0.999937	0.998194	0.982728	0.932512	0.861836	0.801533	0.753442	0.738582	0.698943
32	1	0.999806	0.997638	0.983151	0.933975	0.866899	0.801054	0.753133	0.730686	0.707665
33	1	0.999971	0.998355	0.985799	0.943843	0.872065	0.809477	0.76369	0.73956	0.716192
34	1	0.999922	0.998716	0.979752	0.947152	0.86915	0.808368	0.76593	0.744126	0.715877
35	1	0.999955	0.999167	0.984875	0.943695	0.874244	0.814254	0.764558	0.739854	0.704402
36	1	0.999993	0.99879	0.987673	0.946976	0.883713	0.82499	0.767979	0.740864	0.709744
37	1	0.999987	0.999035	0.988314	0.951079	0.895315	0.824832	0.772591	0.745403	0.718619
38	1	0.999975	0.99922	0.987199	0.954918	0.887282	0.827282	0.764904	0.74199	0.718694
39	1	0.99999	0.999013	0.991327	0.958308	0.890048	0.829905	0.77481	0.75418	0.713812
40	1	0.999996	0.998997	0.990812	0.954271	0.892837	0.828181	0.781326	0.744556	0.711185
41	1	0.999994	0.998932	0.992358	0.964908	0.89485	0.829315	0.778228	0.755237	0.713607
42	1	0.999994	0.999323	0.991936	0.962157	0.903052	0.84325	0.788125	0.750866	0.719276
43	1	0.999997	0.999635	0.991677	0.959038	0.90274	0.843863	0.789052	0.750317	0.717082
44	1	0.999991	0.999623	0.993597	0.962025	0.907939	0.841595	0.792484	0.754684	0.723945
45	1	1	0.999613	0.993305	0.96369	0.910045	0.846574	0.789897	0.760975	0.718569
46	1	0.999991	0.999344	0.99505	0.969335	0.910047	0.85148	0.796411	0.762117	0.71787
47	1	0.999999	0.999699	0.994309	0.968889	0.916862	0.8486	0.79856	0.75641	0.72411
48	1	1	0.999617	0.993909	0.968101	0.919567	0.851086	0.798212	0.766941	0.728789
49	1	0.999979	0.999822	0.993045	0.975137	0.922251	0.854835	0.790217	0.768589	0.73433
50	1	0.999999	0.99972	0.995117	0.975969	0.924574	0.858149	0.800243	0.763335	0.72969
51	1	0.999999	0.999804	0.995652	0.978043	0.929376	0.864347	0.802112	0.771582	0.729736
52	1	0.999999	0.99962	0.996615	0.974542	0.926784	0.864069	0.804127	0.769385	0.727554
53	1	0.999998	0.999685	0.996123	0.97685	0.927772	0.866537	0.808253	0.769733	0.723988
54	1	1	0.999884	0.99728	0.976297	0.930216	0.870555	0.806279	0.776116	0.725751
55	1	1	0.999783	0.996816	0.976963	0.934928	0.867361	0.812667	0.779082	0.719282
56	1	1	0.999838	0.997089	0.978781	0.932874	0.869685	0.815523	0.770607	0.733765
57	1	0.999999	0.99973	0.996205	0.977933	0.938032	0.868145	0.816563	0.773337	0.728384
58	1	1	0.99985	0.997849	0.979062	0.941495	0.876	0.817954	0.774066	0.729127
59	1	0.999992	0.999946	0.996898	0.978095	0.943115	0.874681	0.820323	0.780441	0.730538
60	1	1	0.999837	0.996633	0.981738	0.936691	0.88142	0.816433	0.78038	0.725834
61	1	1	0.999905	0.997733	0.98135	0.947101	0.879039	0.817116	0.779346	0.731932
62	1	1	0.99998	0.998197	0.984363	0.946095	0.876725	0.822309	0.7907	0.737202
63	1	1	0.99991	0.998665	0.983802	0.940009	0.890678	0.822307	0.789976	0.730921
64	1	1	0.999901	0.997353	0.981891	0.950607	0.880167	0.829182	0.784982	0.738969
65	1	0.999999	0.999933	0.997125	0.988161	0.947584	0.887962	0.827911	0.785844	0.731204
66	1	1	0.999958	0.998044	0.988255	0.946601	0.885377	0.827694	0.784865	0.733175
67	1	1	0.999904	0.998712	0.985766	0.949322	0.897757	0.832349	0.784322	0.73786
68	1	1	0.999958	0.998685	0.982735	0.953345	0.890402	0.8313	0.788047	0.736787
69	1	0.99998	0.999923	0.998884	0.986892	0.956243	0.897058	0.837483	0.794068	0.743604
70	1	1	0.999879	0.99873	0.987837	0.952158	0.891592	0.843155	0.792871	0.743965
71	1	0.999997	0.999894	0.999024	0.987984	0.948685	0.898307	0.837625	0.799787	0.735312
72	1	1	0.999992	0.999315	0.98925	0.956262	0.898653	0.833107	0.790649	0.744153
73	1	1	0.99978	0.998036	0.989725	0.962311	0.900933	0.842486	0.787427	0.741874
74	1	1	0.999907	0.99924	0.990007	0.959608	0.900392	0.844482	0.792525	0.732735
75	1	1	0.999992	0.999123	0.989935	0.957315	0.906669	0.842105	0.794103	0.737346
76	1	0.999995	0.999946	0.998979	0.992011	0.966379	0.905953	0.84096	0.792951	0.741949
77	1	0.999997	0.99996	0.999131	0.990845	0.960534	0.904397	0.838766	0.795785	0.745238
78	1	1	0.999971	0.999393	0.990809	0.966258	0.908295	0.843979	0.801671	0.740679
79	1	1	0.99999	0.998923	0.990269	0.962834	0.899932	0.846226	0.802681	0.746372
80	1	1	0.999974	0.999445	0.993682	0.963154	0.912985	0.852812	0.802674	0.743495
81	1	1	0.999983	0.999349	0.99157	0.965015	0.911402	0.848161	0.804997	0.733765
82	1	1	0.99999	0.999237	0.994021	0.963733	0.913499	0.849938	0.801608	0.743067
83	1	0.999998	0.999997	0.999365	0.990786	0.963191	0.907194	0.848942	0.798866	0.742038
84	1	1	0.999995	0.999195	0.990751	0.965312	0.919414	0.852659	0.803598	0.739515
85	1	1	0.999967	0.999446	0.993655	0.967293	0.915725	0.857127	0.805319	0.750922
86	1	1	0.999996	0.999392	0.992396	0.967637	0.918447	0.857247	0.81055	0.741636
87	1	1	0.999995	0.999258	0.993936	0.965759	0.919033	0.856149	0.80511	0.755017
88	1	1	0.999993	0.998908	0.992781	0.970675	0.914936	0.857564	0.808017	0.743436
89	1	0.999999	0.999991	0.999472	0.991971	0.972266	0.924305	0.865103	0.808695	0.742755
90	1	1	0.999997	0.99959	0.992551	0.972797	0.918119	0.858247	0.814161	0.740193
91	1	0.999999	0.999985	0.999646	0.99344	0.968091	0.920745	0.858964	0.809235	0.752691
92	1	1	0.999997	0.99969	0.993684	0.97674	0.910739	0.867399	0.814298	0.743221
93	1	1	0.999998	0.999671	0.993789	0.973794	0.924009	0.863855	0.817642	0.740387
94	1	1	0.999996	0.999684	0.994482	0.97371	0.930145	0.867956	0.808886	0.75197
95	1	1	0.999993	0.999153	0.994638	0.972917	0.928832	0.867752	0.812392	0.748914
96	1	0.999999	0.999988	0.999765	0.995645	0.972596	0.929469	0.861758	0.812042	0.753689
97	1	0.999999	0.999988	0.999805	0.996077	0.973151	0.934329	0.868303	0.809749	0.744649
98	1	1	0.999995	0.999462	0.99593	0.977553	0.922376	0.869049	0.821369	0.746434
99	1	1	0.999994	0.999858	0.9948	0.976108	0.932059	0.875069	0.817243	0.756966
100	1	1	0.999998	0.999799	0.995577	0.975627	0.929797	0.871208	0.823301	0.748459
101	1	1	0.999991	0.999379	0.996143	0.972596	0.935493	0.878146	0.825748	0.739404
102	1	1	0.999999	0.999784	0.996765	0.97342	0.927532	0.876008	0.821848	0.748217
103	1	0.999999	0.999985	0.999889	0.995671	0.977596	0.928328	0.872457	0.820332	0.748944
104	1	1	0.9999	0.999823	0.99755	0.971892	0.930996	0.876274	0.827639	0.745687
105	1	1	0.999979	0.999728	0.997596	0.979209	0.934666	0.877474	0.823353	0.752702
106	1	1	1	0.999779	0.996463	0.980166	0.937518	0.872337	0.820534	0.749517
107	1	1	0.999998	0.999869	0.996319	0.976575	0.939632	0.88042	0.829472	0.75004
108	1	1	0.999998	0.999822	0.995445	0.984166	0.933118	0.881948	0.826062	0.748774
109	1	1	0.999995	0.999873	0.997105	0.979174	0.94623	0.876956	0.824308	0.745548
110	1	1	0.999998	0.999823	0.997285	0.9788	0.933035	0.877062	0.826467	0.753359
111	1	1	0.999991	0.999897	0.996305	0.983395	0.936966	0.884972	0.82614	0.747593
112	1	1	0.999983	0.999782	0.997124	0.982895	0.940463	0.882501	0.826145	0.761253
113	1	1	0.999998	0.999657	0.996536	0.982938	0.941173	0.879297	0.833533	0.756409
114	1	1	0.999999	0.999564	0.997877	0.98317	0.939159	0.883062	0.83342	0.756237
115	1	1	0.999997	0.999937	0.997972	0.981409	0.944295	0.882677	0.835928	0.755179
116	1	1	1	0.999841	0.998174	0.983028	0.942124	0.889873	0.835563	0.756765
117	1	1	1	0.999891	0.997318	0.986249	0.942647	0.884576	0.831651	0.751059
118	1	1	0.999995	0.999913	0.997998	0.983522	0.940685	0.882447	0.829869	0.75148
119	1	1	0.999999	0.999909	0.9983	0.982627	0.947571	0.88922	0.837039	0.752725
120	1	1	0.999998	0.999963	0.997582	0.985092	0.946088	0.890639	0.833091	0.753486
121	1	1	0.999998	0.999949	0.998245	0.985463	0.943694	0.890699	0.838648	0.748589
122	1	1	0.999997	0.999914	0.997884	0.984779	0.946322	0.893005	0.834622	0.757992
123	1	1	0.999977	0.999898	0.998121	0.986246	0.949235	0.890977	0.830663	0.7522
124	1	1	0.999999	0.999739	0.99796	0.985277	0.953359	0.894507	0.836439	0.755171
125	1	1	0.999997	0.999889	0.998462	0.983786	0.945092	0.892408	0.836247	0.756189
126	1	1	1	0.999949	0.998559	0.985196	0.948933	0.897872	0.833807	0.753445
127	1	1	1	0.999939	0.997887	0.987189	0.953482	0.895339	0.83616	0.758758
128	1	1	0.999997	0.999874	0.998158	0.98708	0.954731	0.898035	0.835007	0.762207
129	1	1	1	0.999978	0.998424	0.987439	0.953093	0.894099	0.845556	0.756881
130	1	1	0.999999	0.999934	0.998107	0.985339	0.952059	0.904076	0.836855	0.76108
131	1	1	1	0.999953	0.998697	0.986986	0.953916	0.893235	0.842977	0.755864
132	1	1	0.999995	0.999879	0.998405	0.987464	0.95532	0.898232	0.843349	0.756844
133	1	1	0.999998	0.99995	0.998305	0.989799	0.953227	0.900339	0.846753	0.752053
134	1	1	1	0.999982	0.998544	0.988003	0.953068	0.89781	0.837356	0.763691
135	1	1	0.999999	0.999937	0.999197	0.988535	0.956644	0.90518	0.844886	0.758485
136	1	1	1	0.999964	0.997824	0.9837	0.952866	0.906617	0.848453	0.757359
137	1	1	0.999999	0.999984	0.998462	0.988514	0.956013	0.901208	0.84751	0.76093
138	1	1	0.999998	0.999967	0.998721	0.988483	0.956124	0.904856	0.844175	0.762027
139	1	1	1	0.999927	0.998697	0.990368	0.956221	0.899042	0.846086	0.753063
140	1	1	1	0.999923	0.999281	0.986971	0.959085	0.902849	0.849669	0.756887
141	1	1	0.999999	0.999975	0.998957	0.987886	0.954559	0.903316	0.853163	0.753951
142	1	1	1	0.999968	0.998993	0.986879	0.954599	0.907489	0.848941	0.759735
143	1	1	0.999998	0.999975	0.999369	0.991492	0.955789	0.906888	0.858	0.757871
144	1	1	1	0.999974	0.99907	0.991387	0.958095	0.903115	0.849347	0.761491
145	1	1	0.999993	0.999909	0.999303	0.989591	0.958706	0.901033	0.852479	0.755315
146	1	1	1	0.999961	0.999293	0.987131	0.96086	0.911119	0.858495	0.758978
147	1	1	1	0.999973	0.998804	0.992071	0.966228	0.907945	0.860044	0.755071
148	1	1	1	0.999994	0.998814	0.990816	0.962097	0.90924	0.857234	0.756729
149	1	1	1	0.999981	0.999114	0.990792	0.963306	0.912524	0.851955	0.753547
150	1	1	1	0.999984	0.999108	0.991078	0.955704	0.911659	0.855268	0.764082
151	1	1	1	0.999951	0.998958	0.987851	0.964861	0.914028	0.851398	0.765322
152	1	1	1	0.999992	0.999354	0.991701	0.959603	0.911737	0.863074	0.753026
153	1	1	0.999998	0.999968	0.999151	0.992042	0.9663	0.913453	0.857003	0.762735
154	1	1	1	0.999994	0.999512	0.989577	0.964774	0.914428	0.864691	0.765337
155	1	1	1	0.999948	0.998746	0.992406	0.962161	0.911678	0.856505	0.765027
156	1	1	0.999998	0.999817	0.999174	0.99301	0.962853	0.91566	0.859104	0.762489
157	1	1	1	0.999978	0.999264	0.992196	0.964995	0.914238	0.860034	0.756194
158	1	1	1	0.999959	0.999098	0.993099	0.960701	0.91225	0.858181	0.75255
159	1	1	1	0.999969	0.999226	0.992861	0.968793	0.916004	0.860866	0.759246
160	1	1	1	0.999968	0.999264	0.992494	0.967645	0.916361	0.855894	0.761716
161	1	1	1	0.999973	0.999554	0.991542	0.967562	0.91907	0.859775	0.764423
162	1	1	1	0.999992	0.999034	0.9923	0.966104	0.917852	0.866489	0.76445
163	1	1	1	0.999994	0.999207	0.994741	0.96815	0.914808	0.866714	0.766973
164	1	1	1	0.999947	0.999294	0.993079	0.968912	0.919399	0.863376	0.763475
165	1	1	1	0.99998	0.999281	0.993292	0.970308	0.923377	0.863659	0.762095
166	1	1	1	0.999965	0.99957	0.994556	0.966775	0.923883	0.859467	0.759738
167	1	1	1	0.999988	0.999529	0.992044	0.968958	0.925515	0.862787	0.76678
168	1	1	1	0.999995	0.999429	0.99389	0.968345	0.925771	0.860474	0.759047
169	1	1	1	0.999967	0.999184	0.993852	0.971504	0.923012	0.865676	0.759883
170	1	1	1	0.999996	0.999348	0.993473	0.970313	0.924984	0.863055	0.758353
171	1	1	1	0.999998	0.999471	0.994214	0.972248	0.926717	0.867147	0.767162
172	1	1	1	0.999996	0.999278	0.993526	0.972034	0.924777	0.867127	0.762473
173	1	1	1	0.999998	0.99969	0.995635	0.966829	0.924924	0.867798	0.762134
174	1	1	0.999999	0.999992	0.999498	0.993921	0.971126	0.92678	0.87341	0.766311
175	1	1	1	0.999997	0.999103	0.993257	0.969922	0.92174	0.867086	0.761857
176	1	1	1	0.999978	0.999425	0.994243	0.971576	0.92836	0.860916	0.770295
177	1	1	1	0.999985	0.999669	0.995416	0.971503	0.931762	0.868643	0.768355
178	1	1	1	0.999997	0.999542	0.993119	0.972819	0.925755	0.869186	0.761718
179	1	1	1	0.999995	0.999551	0.994412	0.973183	0.926916	0.868634	0.768906
180	1	1	1	0.999992	0.999534	0.994919	0.968982	0.925627	0.867024	0.758008
181	1	1	1	0.999976	0.999401	0.993588	0.973722	0.929393	0.868705	0.776187
182	1	1	1	0.999992	0.999538	0.995812	0.974971	0.928931	0.873598	0.765158
183	1	1	1	0.999999	0.999426	0.995207	0.974203	0.921276	0.875315	0.769079
184	1	1	1	0.99999	0.999423	0.995703	0.97514	0.933396	0.869893	0.772407
185	1	1	1	0.999991	0.999742	0.993151	0.97532	0.92884	0.871601	0.768414
186	1	1	1	0.999995	0.999536	0.993416	0.972413	0.928943	0.873521	0.756457
187	1	1	1	0.999997	0.999604	0.995011	0.973718	0.929448	0.881717	0.76595
188	1	1	1	0.999999	0.999517	0.996424	0.975599	0.929573	0.877767	0.768397
189	1	1	1	0.999991	0.999732	0.995902	0.976116	0.933291	0.873215	0.757696
190	1	1	1	0.999994	0.999726	0.996796	0.975257	0.93196	0.869956	0.762227
191	1	1	1	0.999999	0.999655	0.995328	0.98073	0.932729	0.876904	0.76829
192	1	1	1	0.999989	0.999563	0.995793	0.978615	0.926534	0.875514	0.767956
193	1	1	0.999998	0.999996	0.999681	0.994685	0.979684	0.933369	0.876607	0.769664
194	1	1	1	0.999998	0.99955	0.994444	0.977251	0.933543	0.878623	0.756826
195	1	1	1	0.999998	0.999564	0.995574	0.975521	0.934254	0.880537	0.76253
196	1	1	1	0.999999	0.999801	0.99506	0.976801	0.937611	0.880488	0.766151
197	1	1	1	0.999958	0.99983	0.99596	0.97527	0.930753	0.880057	0.774504
198	1	1	1	0.99999	0.999806	0.997479	0.979865	0.934527	0.876028	0.765157
199	1	1	1	0.999997	0.999476	0.996136	0.974292	0.941295	0.883974	0.771259
200	1	1	1	0.999849	0.9998	0.996905	0.97735	0.935736	0.879368	0.772041

## Sheet: Fig3B
AUROCS	Quantiles
	0.25	0.5	0.75	0.9	0.95
Number of cells	12	20	43	96	160
2	0.999659	0.999993	1	1	1
4	0.992959	0.999333	0.999997	0.999999	1
8	0.955696	0.989443	0.999635	0.999988	1
16	0.884465	0.950156	0.991677	0.999765	0.999968
32	0.806894	0.877154	0.959038	0.995645	0.999264
64	0.733162	0.789981	0.90274	0.972596	0.992494
128	0.692976	0.751491	0.843863	0.929469	0.967645
256	0.673425	0.723223	0.789052	0.861758	0.916361
512	0.665852	0.703879	0.750317	0.812042	0.855894
10000	0.647965	0.685284	0.717082	0.753689	0.761716

## Sheet: Fig3C
	Coverage (read counts)											Number of cells	64
Number of quads	10	20	25	50	75	100	150	200				Ratio (allelic freq)	0.001
1	0.624195	0.67472	0.717154	0.783275	0.836116	0.869229	0.893465	0.91481				N (repeats)	100
2	0.644702	0.702783	0.743572	0.820019	0.882195	0.909447	0.936532	0.96495
3	0.650042	0.724535	0.766912	0.849026	0.912736	0.922485	0.964639	0.982992
4	0.651116	0.734765	0.77191	0.86982	0.930651	0.934789	0.978251	0.988518
5	0.653519	0.745426	0.771517	0.883815	0.940037	0.958027	0.987812	0.99471
6	0.65486	0.756884	0.782023	0.893123	0.947785	0.974919	0.990415	0.996413
7	0.659663	0.758117	0.786035	0.899791	0.952813	0.978437	0.992436	0.997179
8	0.667243	0.748784	0.787855	0.914109	0.959153	0.979986	0.994275	0.998916
9	0.669998	0.765613	0.800241	0.916737	0.960581	0.977227	0.995542	0.999224
10	0.671759	0.76867	0.809627	0.922348	0.965225	0.98091	0.997077	0.999335
11	0.67128	0.763673	0.817986	0.920701	0.961793	0.984837	0.997807	0.999493
12	0.675167	0.764001	0.820314	0.923011	0.970024	0.987325	0.998225	0.999557
13	0.676402	0.768784	0.819537	0.930347	0.97216	0.988736	0.998698	0.99967
14	0.67489	0.769366	0.822122	0.934517	0.972955	0.990207	0.998694	0.999704
15	0.673707	0.777333	0.823245	0.930494	0.972098	0.990506	0.99887	0.999763
16	0.668255	0.779192	0.825195	0.934966	0.977006	0.991492	0.999189	0.999821
17	0.657703	0.773294	0.822101	0.942253	0.978552	0.992561	0.999295	0.999828
18	0.663892	0.780135	0.822997	0.935983	0.981312	0.993019	0.999326	0.999855
19	0.662268	0.786003	0.829731	0.93801	0.9816	0.993715	0.999375	0.999893
20	0.663914	0.781502	0.828719	0.93566	0.983451	0.994413	0.999385	0.999905
50	0.668719	0.810951	0.868027	0.96737	0.992698	0.998762	0.999927	0.999992
75	0.653434	0.810491	0.872945	0.976593	0.996793	0.999413	0.999968	0.999998
100	0.646415	0.825271	0.887459	0.983559	0.997591	0.999608	0.999985	0.999999

[truncated: 7 more sheets: Fig3D, Fig3E, Fig3G, Fig3H, Fig3I, Fig3J, Fig4B]
